# Supplementary material for: Protein Supplementation Throughout 10 Weeks of Progressive Run Training Is Not Beneficial for Time Trial Improvement
Source: Front Nutr. 2018 Nov 1;5:97. doi: 10.3389/fnut.2018.00097 (PMC6230989; doi:10.3389/fnut.2018.00097)
Supplement: Supplementary Table S1 — Training volume for each participant throughout the study. [file Table_1.XLSX]

## Sheet: Table S1 - Training Data
Volume (miles)															Volume (km)
Subject ID	Gender	Group	VO2max	Week 1 Volume	Week 2	Week 3	Week 4	Week 5	Week 6	Week 7	Week 8	Week 9	Week 10		Subject ID	Gender	Group	Week 1 Volume	Week 2	Week 3	Week 4	Week 5	Week 6	Week 7	Week 8	Week 9	Week 10
PROEND01	Female	PLA	44.4	26	28	30.1	21.9	34.6	35.8	36.7	28.4	42.9	22.1		PROEND01	Female	PLA	41.8429	45.0616	48.4413	35.2446	55.6833	57.6145	59.0629	45.7054	69.0409	35.5665
PROEND02	Female	PRO	44.9	20.1	26	23.1	20.1	20.2	26	26.4	19.2	30.4	18		PROEND02	Female	PRO	32.3478	41.8429	37.1758	32.3478	32.5087	41.8429	42.4867	30.8994	48.9241	28.9682
PROEND03	Male	PRO	58.9	7.5	18.3	16.1	15.4	20.8	16	20.5	19.2	20.5	6.1		PROEND03	Male	PRO	12.0701	29.451	25.9104	24.7839	33.4744	25.7495	32.9916	30.8994	32.9916	9.817
PROEND04	Female	PRO	48.6	20.1	24.2	25.1	20	28.3	34.5	36.6	24.8	37.9	23.8		PROEND04	Female	PRO	32.3478	38.9461	40.3945	32.1869	45.5444	55.5224	58.902	39.9117	60.9941	38.3024
PROEND05	Male	PLA	52.2	19.5	23	24.4	20.2	14.1	17.3	31.5	17.3	32.1	17.4		PROEND05	Male	PLA	31.3822	37.0149	39.268	32.5087	22.6918	27.8417	50.6943	27.8417	51.6599	28.0026
PROEND06	Female	PRO	55.7	23.7	44.1	25	50.8	28.7	47.3	23.1	55	28.8	30.4		PROEND06	Female	PRO	38.1415	70.9721	40.2336	81.7547	46.1882	76.122	37.1758	88.5139	46.3491	48.9241
PROEND07	Male	PRO	60.9	70.6	46.1	47.8	67.2	41.5	45.4	27.3	81.8	43.6	52		PROEND07	Male	PRO	113.62	74.1908	76.9266	108.148	66.7878	73.0642	43.9351	131.644	70.1674	83.6859
PROEND08	Male	PLA	51.1	20	13.1	16.1	14.2	25.4	27.6	26	16.1	22	13.5		PROEND08	Male	PLA	32.1869	21.0824	25.9104	22.8527	40.8773	44.4179	41.8429	25.9104	35.4056	21.7261
PROEND09	Female	PLA	46	20	21.9	24	18	25.9	29	31	22	34	20.5		PROEND09	Female	PLA	32.1869	35.2446	38.6243	28.9682	41.682	46.671	49.8897	35.4056	54.7177	32.9916
PROEND10	Male	PLA	73	47.7	52.7	57.1	55.7	46.2	59.1	65.1	43.2	34.7	38.3		PROEND10	Male	PLA	76.7657	84.8124	91.8935	89.6405	74.3517	95.1122	104.768	69.5237	55.8442	61.6379
PROEND11	Male	PRO	49.2	20.2	21.9	25	19.9	27.1	30	33	25	36	25.5		PROEND11	Male	PRO	32.5087	35.2446	40.2336	32.0259	43.6132	48.2803	53.1084	40.2336	57.9364	41.0383
PROEND12	Male	PLA	48.2	33.1	36.5	40.5	33.6	44.6	49.2	55	42.7	62.2	38		PROEND12	Male	PLA	53.2693	58.7411	65.1784	54.074	71.7767	79.1797	88.5139	68.719	100.101	61.1551
PROEND13	Male	PRO	57.1	28	28.4	26.2	36.36	31.11	34.73	39.11	27.63	42.6	25.2		PROEND13	Male	PRO	45.0616	45.7054	42.1648	58.5157	50.0667	55.8925	62.9414	44.4662	68.5581	40.5555
PROEND14	Male	PLA	58.9	20.1	22.2	24.1	20.22	27	30.1	33.43	25.2	37.3	22.11		PROEND14	Male	PLA	32.3478	35.7274	38.7852	32.5409	43.4523	48.4413	53.8004	40.5555	60.0285	35.5826
PROEND15	Female	PRO	43.5	21	24.4	27.22	22	30	33.09	36.23	28	40	24.04		PROEND15	Female	PRO	33.7962	39.268	43.8063	35.4056	48.2803	53.2532	58.3065	45.0616	64.3738	38.6886
PROEND16	Male	PRO	70.6	71.1	79	79.54	78.15	82.78	80.68	98.68	81.99	78.14	92.28		PROEND16	Male	PRO	114.424	127.138	128.007	125.77	133.221	129.842	158.81	131.95	125.754	148.51
PROEND17	Female	PLA	46.1	19.7	22	24.01	19.07	29.94	27.24	30.76	24.34	33.6	23.18		PROEND17	Female	PLA	31.7041	35.4056	38.6403	30.6902	48.1838	43.8385	49.5034	39.1714	54.074	37.3046
Pace	km/hr														Time (hr)
Subject ID	Gender	Group	VO2max	Week 1	Week 2	Week 3	Week 4	Week 5	Week 6	Week 7	Week 8	Week 9	Week 10		Subject ID	Gender	Group	Week 1	Week 2	Week 3	Week 4	Week 5	Week 6	Week 7	Week 8	Week 9	Week 10
PROEND01	Female	PLA	44.4	10.5865	10.7077	10.8397	11.1642	11.8433	11.11	10.7785	10.9394	10.7364	10.8868		PROEND01	Female	PLA	3.9525	4.20833	4.46888	3.15694	4.70167	5.18583	5.47972	4.17805	6.43056	3.26694
PROEND02	Female	PRO	44.9	10.1404	9.86474	10.093	9.94298	11.1906	10.7673	10.424	10.0786	9.49623	10.3756		PROEND02	Female	PRO	3.19	4.24167	3.68333	3.25333	2.905	3.88612	4.07583	3.06583	5.15194	2.79194
PROEND03	Male	PRO	58.9	11.612	12.1545	12.0392	11.8128	6.79567	11.2786	11.1699	11.4254	10.5199	11.6484		PROEND03	Male	PRO	1.03944	2.42305	2.15217	2.09806	4.92583	2.28305	2.95361	2.70444	3.13611	0.842778
PROEND04	Female	PRO	48.6	10.1201	9.33214	9.97121	10.4843	10.2213	9.78943	10.2493	9.71482	10.1413	10.4264		PROEND04	Female	PRO	3.19638	4.17333	4.05112	3.07	4.45583	5.67167	5.74695	4.10833	6.01444	3.67361
PROEND05	Male	PLA	52.2	14.1556	13.589	10.3035	10.8715	8.22827	10.6379	11.1294	8.76902	10.4645	8.69497		PROEND05	Male	PLA	2.21694	2.72388	3.81112	2.99028	2.75778	2.61722	4.555	3.175	4.93667	3.22055
PROEND06	Female	PRO	55.7	11.197	9.56103	11.5743	11.3021	12.2995	8.46296	11.944	11.4688	12.0911	10.8996		PROEND06	Female	PRO	3.40639	7.42306	3.47611	7.23361	3.75528	8.99472	3.1125	7.71778	3.83333	4.48861
PROEND07	Male	PRO	60.9	11.7359	9.97076	11.4318	11.5238	12.3853	9.59933	12.0123	12.3048	12.5967	12.4569		PROEND07	Male	PRO	9.68138	7.44083	6.72917	9.38472	5.3925	7.61139	3.6575	10.6986	5.57028	6.71805
PROEND08	Male	PLA	51.1	11.1857	11.7527	11.606	11.9613	11.8209	11.5982	12.1489	10.9519	10.788	11.0301		PROEND08	Male	PLA	2.8775	1.79383	2.2325	1.91055	3.45806	3.82972	3.44417	2.36583	3.28194	1.96972
PROEND09	Female	PLA	46	10.5398	10.7471	10.9211	10.6916	11.0068	11.4234	10.9997	11.4468	11.3255	11.5929		PROEND09	Female	PLA	3.05383	3.27944	3.53667	2.70945	3.78695	4.08556	4.53556	3.09306	4.83139	2.84583
PROEND10	Male	PLA	73	13.024	12.6303	12.7541	12.5988	12.8556	12.7132	12.3196	12.4545	11.6127	12.1434		PROEND10	Male	PLA	5.89417	6.715	7.205	7.115	5.78361	7.48139	8.50417	5.58222	4.80889	5.07583
PROEND11	Male	PRO	49.2	10.9827	11.1123	10.4904	11.0838	11.1996	11.1695	10.7907	11.2472	11.0889	11.4039		PROEND11	Male	PRO	2.96	3.17167	3.83528	2.88945	3.89417	4.3225	4.92167	3.57722	5.22472	3.59861
PROEND12	Male	PLA	48.2	10.826	10.7986	11.042	11.0978	10.9764	11.1234	11.2327	11.403	11.7421	11.5727		PROEND12	Male	PLA	4.9205	5.43972	5.90278	4.8725	6.53917	7.11833	7.88	6.02639	8.525	5.28445
PROEND13	Male	PRO	57.1	10.4965	11.7495	11.3974	10.945	11.7436	11.3238	11.8757	10.9307	11.6309	11.0974		PROEND13	Male	PRO	4.293	3.89	3.6995	5.34633	4.26333	4.93583	5.3	4.068	5.8945	3.6545
PROEND14	Male	PLA	58.9	10.1367	11.5213	10.1519	9.58825	10.7809	10.5575	10.7357	9.46342	10.5864	10.2954		PROEND14	Male	PLA	3.19117	3.101	3.8205	3.39383	4.0305	4.58833	5.01133	4.2855	5.67033	3.45617
PROEND15	Female	PRO	43.5	10.4659	10.5098	10.7465	10.5025	10.6866	10.7264	10.4752	10.2362	9.73565	10.2297		PROEND15	Female	PRO	3.22917	3.73633	4.07633	3.37117	4.51783	4.96467	5.56617	4.40217	6.61217	3.782
PROEND16	Male	PRO	70.6	14.7369	14.9086	14.4423	14.8548	14.818	14.7347	15.0026	14.7609	15.1502	14.9349		PROEND16	Male	PRO	7.7645	8.52783	8.86333	8.46667	8.9905	8.812	10.5855	8.93917	8.3005	9.94383
PROEND17	Female	PLA	46.1	9.40169	9.67938	10.511	9.59418	10.2366	9.59373	9.90729	10.1467	9.45074	10.2886		PROEND17	Female	PLA	3.37217	3.65783	3.67617	3.19883	4.707	4.5695	4.99667	3.8605	5.72167	3.62583
