# Supplementary material for: Protein Supplementation Throughout 10 Weeks of Progressive Run Training Is Not Beneficial for Time Trial Improvement
Source: Front Nutr. 2018 Nov 1;5:97. doi: 10.3389/fnut.2018.00097 (PMC6230989; doi:10.3389/fnut.2018.00097)
Supplement: Supplementary file 2 [file Table_2.XLSX]

## Sheet: Week 1
	PROEND01						PROEND03						PROEND04						PROEND05						PROEND06						PROEND07						PROEND09						PROEND10
	Miles	Time	Min	Sec	Sec Con	Pace	Miles	Time	Min	Sec	Sec Con	Pace	Miles	Time	Min	Sec	Sec Con	Pace	Miles	Time	Min	Sec	Sec Con	Pace	Miles	Time	Min	Sec	Sec Con	Pace	Miles	Time	Min	Sec	Sec Con	Pace	Miles	Time	Min	Sec	Sec Con	Pace	Miles	Time	Min	Sec	Sec Con	Pace
Sunday												#DIV/0!					0	#DIV/0!					0	#DIV/0!					0	#DIV/0!					0	#DIV/0!	3.9	00:27:21	27	21	0.35	7.01282					0	#DIV/0!
Monday							6	00:55:16	55	16	0.266667	9.21111					0	#DIV/0!	2.9	0:29:51	29	51	0.85	10.2931	5	00:50:00	50	0	0	10	2.8	00:23:03	23	3	0.05	8.23214						#DIV/0!	3.1	0:27:51	27	51	0.85	8.98387
Tuesday							8	01:14:48	74	48	0.8	9.35	10	01:10:40	70	40	0.666667	7.06667	3.1	00:27:55	27	55	0.916667	9.00538	4.5	00:32:00	32	0	0	7.11111	2.3	00:18:27	18	27	0.45	8.02174	6.9	0:48:11	48	11	0.183333	6.98309	3.2	0:27:30	27	30	0.5	8.59375
Wednesday	3.1	00:36:01	36	1	0.0166667	11.6183						#DIV/0!					0	#DIV/0!					0	#DIV/0!					0	#DIV/0!					0	#DIV/0!	4	0:24:16	24	16	0.266667	6.06667	6.7	1:07:08	67	8	0.133333	10.0199
Thursday							5	00:41:37	41	37	0.616667	8.32333					0	#DIV/0!	3.1	00:28:40	28	40	0.666667	9.24731	4.1	00:32:42	32	42	0.7	7.97561					0	#DIV/0!	2.5	00:19:06	19	6	0.1	7.64					0	#DIV/0!
Friday							3	00:29:08	29	8	0.133333	9.71111					0	#DIV/0!					0	#DIV/0!	3.1	00:27:45	27	45	0.75	8.95161	2.4	00:20:52	20	52	0.866667	8.69444	4.2	00:31:21	31	21	0.35	7.46429	3.1	00:29:47	29	47	0.783333	9.60753
Saturday							4	00:36:20	36	20	0.333333	9.08333					0	#DIV/0!	11	01:44:58	104	58	0.966667	9.54242	6.5	00:58:31	58	31	0.516667	9.00256					0	#DIV/0!						#DIV/0!	4	0:39:31	39	31	0.516667	9.87917
Total (Miles)	3.1		36	1	0.0166667		26		235	129	2.15		10		70	40	0.666667		20.1		188	204	3.4		23.2		199	118	1.96667		7.5		61	82	1.36667		21.5		149	75	1.25		20.1		189	167	2.78333
Total (Time)					36.0167						237.15						70.6667						191.4						200.967						62.3667						150.25						191.783
Average (Pace)						11.6183						9.12115						7.06667						9.52239						8.66236						8.31556						6.98837						9.54146
Total (Time)			36	1.002					237	9					70	40.002					191	24					200	58.002					62	22.002					150	15					191	46.998
	PROEND11						PROEND13						PROEND14						PROEND16						PROEND17						PROEND21						PROEND24						PROEND25
	Miles	Time	Min	Sec	Sec Con	Pace	Miles	Time	Min	Sec	Sec Con	Pace	Miles	Time	Min	Sec	Sec Con	Pace	Miles	Time	Min	Sec	Sec Con	Pace	Miles	Time	Min	Sec	Sec Con	Pace	Miles	Time	Min	Sec	Sec Con	Pace	Miles	Time	Min	Sec	Sec Con	Pace	Miles	Time	Min	Sec	Sec Con	Pace
Sunday	5	00:42:50	42	50	0.833333	8.56667	2.2	00:30:48	30	48	0.8	14	2.1	00:25:04	25	4	0.0666667	11.9365	3	0:25:16	25	16	0.266667	8.42222					0	#DIV/0!	9.9	01:14:46	74	46	0.766667	7.55219	8.9	01:19:13	79	13	0.216667	8.90075						#DIV/0!
Monday	3.5	0:28:50	28	50	0.833333	8.2381					0	#DIV/0!	5.8	00:44:50	44	50	0.833333	7.72989	3	0:25:10	25	10	0.166667	8.38889	5.1	00:49:19	49	19	0.316667	9.66993	7	00:53:02	53	2	0.0333333	7.57619	4.4	00:38:57	38	57	0.95	8.85227	13.1	01:57:31	117	31	0.516667	8.97074
Tuesday	3.1	0:28:21	28	21	0.35	9.14516	8.5	01:05:56	65	56	0.933333	7.75686	19.8	02:39:46	159	46	0.766667	8.06902	2	0:16:08	16	8	0.133333	8.06667	5	00:41:40	41	40	0.666667	8.33333	8.1	01:00:57	60	57	0.95	7.52469	3.4	00:29:52	29	52	0.866667	8.78431	9	01:19:43	79	43	0.716667	8.85741
Wednesday					0	#DIV/0!	4	00:30:48	30	48	0.8	7.7	7.7	01:01:37	61	37	0.616667	8.00216	4	0:35:03	35	3	0.05	8.7625					0	#DIV/0!	8.9	1:05:00	65	0	0	7.30337						#DIV/0!	7	01:03:02	63	2	0.0333333	9.00476
Thursday	5.3	00:53:59	53	59	0.983333	10.1855					0	#DIV/0!	14	01:55:11	115	11	0.183333	8.22738	4	0:35:25	35	25	0.416667	8.85417	5.1	00:49:15	49	15	0.25	9.65686	6	0:40:30	40	30	0.5	6.75	3.5	00:29:34	29	34	0.566667	8.44762						#DIV/0!
Friday					0	#DIV/0!	6	00:48:14	48	14	0.233333	8.03889	9.6	01:14:24	74	24	0.4	7.75	4	0:35:38	35	37	0.616667	8.90417	4.1	00:36:25	36	25	0.416667	8.88211	7.8	00:59:24	59	24	0.4	7.61538						#DIV/0!	4	00:34:58	34	58	0.966667	8.74167
Saturday	2.6	0:21.01	21	1	0.0166667	8.08333	3	00:28:37	28	37	0.616667	9.53889	11.6	01:40:01	100	1	0.0166667	8.62213					0	#DIV/0!	0.7	00:06:35	6	35	0.583333	9.40476					0	#DIV/0!						#DIV/0!						#DIV/0!
Total	19.5		130	131	3.01667		23.7		201	203	3.38333		70.6		578	173	2.88333		20		171	99	1.65		20		181	134	2.23333		47.7		351	159	2.65		20.2		175	156	2.6		33.1		293	134	2.23333
					133.017						204.383						580.883						172.65						183.233						353.65						177.6						295.233
						6.82137						8.62377						8.22781						8.6325						9.16167						7.41405						8.79208						8.91944
			0	0					204	22.998					580	52.998					172	39					183	13.8					353	39					177	36					295	13.8

## Sheet: Week 2
	PROEND01						PROEND03						PROEND04						PROEND05						PROEND06						PROEND07						PROEND09						PROEND10
	Miles	Time	Min	Sec	Sec Con	Pace	Miles	Time	Min	Sec	Sec Con	Pace	Miles	Time	Min	Sec	Sec Con	Pace	Miles	Time	Min	Sec	Sec Con	Pace	Miles	Time	Min	Sec	Sec Con	Pace	Miles	Time	Min	Sec	Sec Con	Pace	Miles	Time	Min	Sec	Sec Con	Pace	Miles	Time	Min	Sec	Sec Con	Pace
Sunday					0						0	#DIV/0!					0	#DIV/0!					0	#DIV/0!					0	#DIV/0!	4.1	00:30:00	30	0	0	7.31707					0	#DIV/0!	6	01:02:50	62	50	0.833333	10.4722
Monday					0		7	57	57	0	0	8.14286					0	#DIV/0!					0	#DIV/0!	3.3	00:30:22	30	22	0.366667	9.20202	5.5	00:45:00	45	0	0	8.18182	2	00:13:00	13	0	0	6.5					0	#DIV/0!
Tuesday					0		8	01:15:16	75	16	0.266667	9.40833					0	#DIV/0!					0	#DIV/0!	6	00:43:00	43	0	0	7.16667					0	#DIV/0!	7.9	00:58:11	58	11	0.183333	7.36498					0	#DIV/0!
Wednesday					0	#DIV/0!					0	#DIV/0!					0	#DIV/0!	6	00:59:14	59	14	0.233333	9.87222					0	#DIV/0!	2.8	00:22:55	22	55	0.916667	8.18452	4	0:29:14	29	14	0.233333	7.30833					0	#DIV/0!
Thursday					0		4.5	00:38:06	38	6	0.1	8.46667					0	#DIV/0!					0	#DIV/0!	3.1	0:26:35	26	35	0.583333	8.57527	2	00:14:38	14	38	0.633333	7.31667					0	#DIV/0!	5.2	00:55:30	55	30	0.5	10.6731
Friday					0		8.5	01:22:08	82	8	0.133333	9.66275					0	#DIV/0!					0	#DIV/0!					0	#DIV/0!	3.9	00:32:50	32	50	0.833333	8.4188					0	#DIV/0!	3	00:25:01	25	1	0.0166667	8.33889
Saturday					0						0	#DIV/0!					0	#DIV/0!	20	03:15:16	195	16	0.266667	9.76333	5.1	0:40:04	40	4	0.0666667	7.85621					0	#DIV/0!					0	#DIV/0!	10	01:47:03	107	3	0.05	10.705
Total (Miles)	0		0	0	0		28		252	30	0.5		0		0	0	0		26		254	30	0.5		17.5		139	61	1.01667		18.3		143	143	2.38333		13.9		100	25	0.416667		24.2		249	84	1.4
Total (Time)					0						252.5						0						254.5						140.017						145.383						100.417						250.4
Average (Pace)						#DIV/0!						9.01786						#DIV/0!						9.78846						8.00095						7.94444						7.22422						10.3471
Total (Time)
	PROEND11						PROEND13						PROEND14						PROEND16						PROEND17						PROEND21						PROEND24						PROEND25
	Miles	Time	Min	Sec	Sec Con	Pace	Miles	Time	Min	Sec	Sec Con	Pace	Miles	Time	Min	Sec	Sec Con	Pace	Miles	Time	Min	Sec	Sec Con	Pace	Miles	Time	Min	Sec	Sec Con	Pace	Miles	Time	Min	Sec	Sec Con	Pace	Miles	Time	Min	Sec	Sec Con	Pace	Miles	Time	Min	Sec	Sec Con	Pace
Sunday	5.5	00:48:21	48	21	0.35	8.79091					0	#DIV/0!	4.9	00:38:29	38	29	0.483333	7.85374					0	#DIV/0!					0	#DIV/0!	11.4	01:26:47	86	47	0.783333	7.61257	5.4	00:48:44	48	44	0.733333	9.02469					0	#DIV/0!
Monday	0.9	00:12:00	12	0	0	13.3333	4	0:30:08	30	8	0.133333	7.53333					0	#DIV/0!					0	#DIV/0!	6.2	00:58:12	58	12	0.2	9.3871	7.9	00:57:12	57	12	0.2	7.24051	6	00:52:45	52	45	0.75	8.79167	13.1	01:56:16	116	16	0.266667	8.87532
Tuesday	6.5	01:04:50	64	50	0.833333	9.97436	10	01:26:37	86	37	0.616667	8.66167	7.7	00:58:36	58	36	0.6	7.61039	2	00:16:00	16	0	0	8	5.4	00:46:19	46	19	0.316667	8.57716	7.1	00:55:44	55	44	0.733333	7.84977	4	00:33:37	33	37	0.616667	8.40417	9	01:23:18	83	18	0.3	9.25556
Wednesday					0	#DIV/0!	4	00:31:32	31	32	0.533333	7.88333	4.8	00:31:00	31	0	0	6.45833					0	#DIV/0!	4.5	00:37:15	37	15	0.25	8.27778	7.4	00:58:28	58	28	0.466667	7.9009					0	#DIV/0!	7	01:05:04	65	4	0.0666667	9.29524
Thursday	3	00:25:30	25	30	0.5	8.5	5	00:38:28	38	28	0.466667	7.69333	7.6	00:59:44	59	44	0.733333	7.85965	4.1	00:33:33	33	33	0.55	8.18293	3.7	00:36:01	36	1	0.0166667	9.73423	3.9	00:29:33	29	33	0.55	7.57692	5	00:43:56	43	56	0.933333	8.78667	5.2	00:44:48	44	48	0.8	8.61538
Friday	4	00:36:50	36	50	0.833333	9.20833					0	#DIV/0!					0	#DIV/0!	4	00:34:05	34	5	0.0833333	8.52083	2.1	00:18:59	18	59	0.983333	9.03968	9	01:07:11	67	11	0.183333	7.46481	1.5	00:11:16	11	16	0.266667	7.51111	2.2	00:16:57	16	57	0.95	7.70455
Saturday	3.1	0:23.55	23	55	0.916667	7.71505	21.1	04:18:38	258	38	0.633333	12.2575	21.1	04:18:38	258	38	0.633333	12.2575	3	0:24:00	24	0	0	8					0	#DIV/0!	6	00:47:59	47	59	0.983333	7.99722					0	#DIV/0!					0	#DIV/0!
Total	23		160	185	3.43333		44.1		443	143	2.38333		46.1		444	147	2.45		13.1		107	38	0.633333		21.9		195	106	1.76667		52.7		399	234	3.9		21.9		187	198	3.3		36.5		324	143	2.38333
					163.433						445.383						446.45						107.633						196.767						402.9						190.3						326.383
						7.1058						10.0994						9.68438						8.21628						8.98478						7.64516						8.6895						8.94201
																																													295	13.8

## Sheet: Week 3
	PROEND01						PROEND03						PROEND04						PROEND05						PROEND06						PROEND07						PROEND09						PROEND10
	Miles	Time	Min	Sec	Sec Con	Pace	Miles	Time	Min	Sec	Sec Con	Pace	Miles	Time	Min	Sec	Sec Con	Pace	Miles	Time	Min	Sec	Sec Con	Pace	Miles	Time	Min	Sec	Sec Con	Pace	Miles	Time	Min	Sec	Sec Con	Pace	Miles	Time	Min	Sec	Sec Con	Pace	Miles	Time	Min	Sec	Sec Con	Pace
Sunday						#DIV/0!					0	#DIV/0!					0	#DIV/0!					0	#DIV/0!	5.1	00:40:00	40	0	0	7.84314	3.3	00:28:36	28	36	0.6	8.66667	3.3	00:23:12	23	12	0.2	7.0303					0	#DIV/0!
Monday						#DIV/0!	6	00:55:29	55	29	0.483333	9.24722					0	#DIV/0!	3.6	0:30:12	30	12	0.2	8.38889	5	00:45:43	45	43	0.716667	9.14333	2	00:13:56	13	56	0.933333	6.96667	4.4	00:31:32	31	32	0.533333	7.16667	5.2	0:49:22	49	22	0.366667	9.49359
Tuesday						#DIV/0!	6.1	00:49:02	49	2	0.0333333	8.03825					0	#DIV/0!					0	#DIV/0!	3.2	00:29:00	29	0	0	9.0625	3	00:23:24	23	24	0.4	7.8					0	#DIV/0!	8	1:21:41	81	41	0.683333	10.2104
Wednesday						#DIV/0!					0	#DIV/0!					0	#DIV/0!	6.5	01:04:30	64	30	0.5	9.92308					0	#DIV/0!	2.5	00:18:12	18	12	0.2	7.28	4.2	0:29:24	29	24	0.4	7	3	0:25:15	25	15	0.25	8.41667
Thursday						#DIV/0!	8	01:13:07	73	7	0.116667	9.13958					0	#DIV/0!					0	#DIV/0!	6	00:48:00	48	0	0	8	5.3	00:45:00	45	0	0	8.49057	3.9	00:27:09	27	9	0.15	6.96154	3.1	00:28:45	28	45	0.75	9.27419
Friday						#DIV/0!					0	#DIV/0!					0	#DIV/0!	13	02:06:18	126	18	0.3	9.71538	4.1	00:40:30	40	30	0.5	9.87805					0	#DIV/0!					0	#DIV/0!					0	#DIV/0!
Saturday						#DIV/0!	10	01:30:30	90	30	0.5	9.05					0	#DIV/0!					0	#DIV/0!	7	01:06:27	66	27	0.45	9.49286					0	#DIV/0!					0	#DIV/0!	5.8	0:58:01	58	1	0.0166667	10.0029
Total	0		0		0		30.1		267		1.13333		0		0		0		23.1		220		1		30.4		268		1.66667		16.1		127		2.13333		15.8		110		1.28333		25.1		241		2.06667
					0						268.133						0						221						269.667						129.133						111.283						243.067
	PROEND11						PROEND13						PROEND14						PROEND16						PROEND17						PROEND21						PROEND24						PROEND25
	Miles	Time	Min	Sec	Sec Con	Pace	Miles	Time	Min	Sec	Sec Con	Pace	Miles	Time	Min	Sec	Sec Con	Pace	Miles	Time	Min	Sec	Sec Con	Pace	Miles	Time	Min	Sec	Sec Con	Pace	Miles	Time	Min	Sec	Sec Con	Pace	Miles	Time	Min	Sec	Sec Con	Pace	Miles	Time	Min	Sec	Sec Con	Pace
Sunday	6.3	00:58:32	58	32	0.533333	9.29101					0	#DIV/0!					0	#DIV/0!					0	#DIV/0!	4	00:37:28	37	28	0.466667	9.36667	12	01:32:51	92	51	0.85	7.7375	6.2	00:58:50	58	50	0.833333	9.48925					0	#DIV/0!
Monday	2.5	00:30:00	30	0	0	12					0	#DIV/0!	4.6	00:38:40	38	40	0.666667	8.4058	3.1	00:25:53	25	53	0.883333	8.34946	6	00:55:17	55	17	0.283333	9.21389	7	00:53:46	53	46	0.766667	7.68095	3.8	00:37:19	37	19	0.316667	9.82018	15.5	02:18:14	138	14	0.233333	8.91828
Tuesday	5.2	00:43:35	43	35	0.583333	8.38141	9.7	01:23:22	83	22	0.366667	8.5945	8.2	01:02:40	62	40	0.666667	7.64228						#DIV/0!	4	00:35:41	35	41	0.683333	8.92083	6	00:45:58	45	58	0.966667	7.66111					0	#DIV/0!					0	#DIV/0!
Wednesday					0	#DIV/0!	5.2	00:39:19	39	19	0.316667	7.5609	9	01:09:52	69	52	0.866667	7.76296	5	00:40:43	40	43	0.716667	8.14333					0	#DIV/0!	7	0:47:15	47	15	0.25	6.75	7	01:02:02	62	2	0.0333333	8.8619	10	01:24:48	84	48	0.8	8.48
Thursday	5.2	00:52:21	52	21	0.35	10.0673	4	00:35:12	35	12	0.2	8.8	8.8	01:08:39	68	39	0.65	7.80114	4	00:34:11	34	11	0.183333	8.54583	4	00:33:40	33	40	0.666667	8.41667	9	1:10:09	70	9	0.15	7.79444	4	00:33:41	33	41	0.683333	8.42083	7	01:02:14	62	14	0.233333	8.89048
Friday	5.2	00:44:12	44	12	0.2	8.5					0	#DIV/0!	8.6	01:06:16	66	16	0.266667	7.70543	4	00:33:10	33	10	0.166667	8.29167	3	00:26:30	26	30	0.5	8.83333	8.1	01:02:07	62	7	0.116667	7.66872	4	00:38:15	38	15	0.25	9.5625	8	01:08:54	68	54	0.9	8.6125
Saturday					0	#DIV/0!	6.1	00:50:41	50	41	0.683333	8.30874	12.6	01:37:38	97	38	0.633333	7.74868					0	#DIV/0!	3	00:23:36	23	36	0.6	7.86667	8	01:00:12	60	12	0.2	7.525					0	#DIV/0!					0	#DIV/0!
Total	24.4		227		1.66667		25		207		1.56667		51.8		400		3.75		16.1		132		1.95		24		209		3.2		57.1		429		3.3		25		228		2.11667		40.5		352		2.16667
					228.667						208.567						403.75						133.95						212.2						432.3						230.117						354.167

## Sheet: Week 4
	PROEND01						PROEND03						PROEND04						PROEND05						PROEND06						PROEND07						PROEND09						PROEND10
	Miles	Time	Min	Sec	Sec Con	Pace	Miles	Time	Min	Sec	Sec Con	Pace	Miles	Time	Min	Sec	Sec Con	Pace	Miles	Time	Min	Sec	Sec Con	Pace	Miles	Time	Min	Sec	Sec Con	Pace	Miles	Time	Min	Sec	Sec Con	Pace	Miles	Time	Min	Sec	Sec Con	Pace	Miles	Time	Min	Sec	Sec Con	Pace
Sunday			DROPPED								0	#DIV/0!			DROPPED								0	#DIV/0!					0	#DIV/0!	2	00:15:22	15	22	0.366667	7.68333			DROPPED								0	#DIV/0!
Monday											0	#DIV/0!											0	#DIV/0!	5	00:46:19	46	19	0.316667	9.26333	4.4	00:35:46	35	46	0.766667	8.12879							4.8	0:41:09	41	9	0.15	8.57292
Tuesday							6.1	00:51:26	51	26	0.433333	8.43169											0	#DIV/0!	3.1	00:25:30	25	30	0.5	8.22581					0	#DIV/0!											0	#DIV/0!
Wednesday											0	#DIV/0!							10	01:35:32	95	32	0.533333	9.55333					0	#DIV/0!	3	00:24:14	24	14	0.233333	8.07778											0	#DIV/0!
Thursday							6	00:53:25	53	25	0.416667	8.90278											0	#DIV/0!	5.5	00:40:00	40	0	0	7.27273	2	00:16:22	16	22	0.366667	8.18333							5.2	00:49:04	49	4	0.0666667	9.4359
Friday											0	#DIV/0!							5	00:47:15	47	15	0.25	9.45	4.2	00:38:00	38	0	0	9.04762					0	#DIV/0!											0	#DIV/0!
Saturday							9.8	01:24:34	84	34	0.566667	8.62925							5.1	00:52:25	52	25	0.416667	10.2778					0	#DIV/0!	4	00:34:09	34	9	0.15	8.5375							10	1:33:59	93	59	0.983333	9.39833
Total	0		0		0		21.9		188		1.41667		0		0		0		20.1		194		1.2		17.8		149		0.816667		15.4		124		1.88333		0		0		0		20		183		1.2
					0						189.417						0						195.2						149.817						125.883						0						184.2
	PROEND11						PROEND13						PROEND14						PROEND16						PROEND17						PROEND21						PROEND24						PROEND25
	Miles	Time	Min	Sec	Sec Con	Pace	Miles	Time	Min	Sec	Sec Con	Pace	Miles	Time	Min	Sec	Sec Con	Pace	Miles	Time	Min	Sec	Sec Con	Pace	Miles	Time	Min	Sec	Sec Con	Pace	Miles	Time	Min	Sec	Sec Con	Pace	Miles	Time	Min	Sec	Sec Con	Pace	Miles	Time	Min	Sec	Sec Con	Pace
Sunday					0	#DIV/0!	19.9	03:11:42	191	42	0.7	9.63317	19.1	03:12:52	192	52	0.866667	10.0977					0	#DIV/0!					0	#DIV/0!	11.3	01:32:06	92	3	0.05	8.14602	8	01:08:32	68	32	0.533333	8.56667					0	#DIV/0!
Monday	4.9	00:48:10	48	10	0.166667	9.82993					0	#DIV/0!	4.8	00:36:28	36	28	0.466667	7.59722					0	#DIV/0!					0	#DIV/0!	6	00:43:46	43	46	0.766667	7.29444					0	#DIV/0!	16	02:19:48	139	48	0.8	8.7375
Tuesday	5	00:39:35	39	35	0.583333	7.91667	5.6	00:54:37	54	37	0.616667	9.75298	6.9	00:54:44	54	44	0.733333	7.93237					0	#DIV/0!	5	00:44:57	44	57	0.95	8.99	8.1	00:58:12	58	12	0.2	7.18519	3.5	00:31:49	31	49	0.816667	9.09048	10	01:27:25	87	25	0.416667	8.74167
Wednesday					0	#DIV/0!	4.1	00:28:31	28	31	0.516667	6.95528	6.7	00:54:22	54	22	0.366667	8.11443	4.1	00:32:15	32	15	0.25	7.86585	5	00:47:45	47	45	0.75	9.55	6	0:45:36	45	36	0.6	7.6	3.9	00:33:55	33	55	0.916667	8.69658	7.6	01:05:08	65	8	0.133333	8.57018
Thursday	5.2	00:45:02	45	2	0.0333333	8.66026	3	00:24:19	24	19	0.316667	8.10556	12.8	01:32:31	92	31	0.516667	7.22786	3.1	00:24:19	24	19	0.316667	7.84409	4	00:34:20	34	50	0.833333	8.70833	6.9	0:54:13	54	13	0.216667	7.85749					0	#DIV/0!					0	#DIV/0!
Friday					0	#DIV/0!					0	#DIV/0!	4.8	00:36:42	36	42	0.7	7.64583	2	00:15:37	15	37	0.616667	7.80833	4	00:35:02	35	2	0.0333333	8.75833	7.4	00:54:27	54	27	0.45	7.35811	4.5	00:39:06	39	6	0.1	8.68889					0	#DIV/0!
Saturday	5.1	00:46:38	46	38	0.633333	9.14379	18.2	02:14:52	134	52	0.866667	7.41026	12.1	01:35:26	95	26	0.433333	7.88705	5	00:42:27	42	27	0.45	8.49					0	#DIV/0!	10	01:15:37	75	37	0.616667	7.56167					0	#DIV/0!					0	#DIV/0!
Total	20.2		178		1.41667		50.8		431		3.01667		67.2		559		4.08333		14.2		113		1.63333		18		160		2.56667		55.7		421		2.9		19.9		171		2.36667		33.6		291		1.35
					179.417						434.017						563.083						114.633						162.567						423.9						173.367						292.35

## Sheet: Week 5
	PROEND01						PROEND03						PROEND04						PROEND05						PROEND06						PROEND07						PROEND09						PROEND10
	Miles	Time	Min	Sec	Sec Con	Pace	Miles	Time	Min	Sec	Sec Con	Pace	Miles	Time	Min	Sec	Sec Con	Pace	Miles	Time	Min	Sec	Sec Con	Pace	Miles	Time	Min	Sec	Sec Con	Pace	Miles	Time	Min	Sec	Sec Con	Pace	Miles	Time	Min	Sec	Sec Con	Pace	Miles	Time	Min	Sec	Sec Con	Pace
Sunday			DROPPED								0	#DIV/0!			DROPPED								0	#DIV/0!					0	#DIV/0!					0	#DIV/0!			DROPPED								0	#DIV/0!
Monday							3.2	00:25:56	25	26	0.433333	7.94792											0	#DIV/0!	4	00:40:00	40	0	0	10	5.7	00:47:22	47	22	0.366667	8.30994							5.1	0:45:21	45	21	0.35	8.89216
Tuesday							6	00:57:15	57	15	0.25	9.54167							4	00:32:58	32	58	0.966667	8.24167	6	00:45:00	45	0	0	7.5	8	01:23:29	83	29	0.483333	10.4354							5.2	0:50:35	50	35	0.583333	9.72756
Wednesday							6	00:49:52	49	52	0.866667	8.31111							3.1	00:26:22	26	22	0.366667	8.50538					0	#DIV/0!	2.7	00:21:50	21	50	0.833333	8.08642											0	#DIV/0!
Thursday							6.2	00:26:19	26	19	0.316667	4.24462											0	#DIV/0!	8	01:07:19	67	19	0.316667	8.41458					0	#DIV/0!							7.8	01:17:09	77	9	0.15	9.89103
Friday											0	#DIV/0!											0	#DIV/0!	5	00:46:10	46	10	0.166667	9.23333	3	00:25:09	25	9	0.15	8.38333											0	#DIV/0!
Saturday							13.2	02:03:14	123	14	0.233333	9.33586							13.1	01:54:58	114	58	0.966667	8.77608	10.4	01:37:04	97	4	0.0666667	9.33333	1.4	00:11:50	11	50	0.833333	8.45238							10.2	1:34:16	94	16	0.266667	9.24183
Total	0		0		0		34.6		280		2.1		0		0		0		20.2		172		2.3		33.4		295		0.55		20.8		187		2.66667		0		0		0		28.3		266		1.35
					0						282.1						0						174.3						295.55						189.667						0						267.35
	PROEND11						PROEND13						PROEND14						PROEND16						PROEND17						PROEND21						PROEND24						PROEND25
	Miles	Time	Min	Sec	Sec Con	Pace	Miles	Time	Min	Sec	Sec Con	Pace	Miles	Time	Min	Sec	Sec Con	Pace	Miles	Time	Min	Sec	Sec Con	Pace	Miles	Time	Min	Sec	Sec Con	Pace	Miles	Time	Min	Sec	Sec Con	Pace	Miles	Time	Min	Sec	Sec Con	Pace	Miles	Time	Min	Sec	Sec Con	Pace
Sunday					0	#DIV/0!	8	00:58:54	58	54	0.9	7.3625	21.3	02:55:56	175	56	0.933333	8.25978					0	#DIV/0!	13.2	01:58:18	118	18	0.3	8.96212					0	#DIV/0!					0	#DIV/0!					0	#DIV/0!
Monday	6.2	00:54:45	54	45	0.75	8.83065					0	#DIV/0!					0	#DIV/0!	7.3	00:59:58	59	58	0.966667	8.21461					0	#DIV/0!	7.3	00:57:50	57	50	0.833333	7.92237	6.9	01:00:50	60	50	0.833333	8.81643	18.6	02:44:38	164	38	0.633333	8.85125
Tuesday					0	#DIV/0!	10	01:25:38	85	38	0.633333	8.56333	7.7	00:52:50	52	50	0.833333	6.86147	5	00:41:09	41	9	0.15	8.23	4	00:35:30	35	30	0.5	8.875	7	00:46:34	46	34	0.566667	6.65238	5	00:43:21	43	21	0.35	8.67	10	01:29:48	89	48	0.8	8.98
Wednesday	2	00:13:59	13	59	0.983333	6.99167					0	#DIV/0!					0	#DIV/0!	4	00:34:07	34	7	0.116667	8.52917					0	#DIV/0!	9	1:09:25	69	25	0.416667	7.71296	4	00:33:31	33	31	0.516667	8.37917	8.3	01:11:55	71	55	0.916667	8.66466
Thursday					0	#DIV/0!	8.4	01:03:07	63	7	0.116667	7.51389	12.5	01:34:47	94	47	0.783333	7.58267	4	00:31:11	31	11	0.183333	7.79583	6.1	00:53:03	53	3	0.05	8.69672	8.4	1:04:26	64	26	0.433333	7.67063	5	00:42:16	42	16	0.266667	8.45333	7.7	01:06:00	66	0	0	8.57143
Friday					0	#DIV/0!	2.3	00:17:40	17	40	0.666667	7.68116					0	#DIV/0!					0	#DIV/0!					0	#DIV/0!	6.6	00:46:03	46	3	0.05	6.97727	6.2	00:53:41	53	41	0.683333	8.6586					0	#DIV/0!
Saturday	5.9	01:33:44	96	44	0.733333	16.3955					0	#DIV/0!					0	#DIV/0!	5.1	00:41:04	41	4	0.0666667	8.05229	2.6	00:20:22	20	22	0.366667	7.83333	7.9	01:02:43	62	43	0.716667	7.93882					0	#DIV/0!					0	#DIV/0!
Total	14.1		163		2.46667		28.7		223		2.31667		41.5		321		2.55		25.4		206		1.48333		25.9		226		1.21667		46.2		344		3.01667		27.1		231		2.65		44.6		390		2.35
					165.467						225.317						323.55						207.483						227.217						347.017						233.65						392.35

## Sheet: Week 6
	PROEND01						PROEND03						PROEND04						PROEND05						PROEND06						PROEND07						PROEND09						PROEND10
	Miles	Time	Min	Sec	Sec Con	Pace	Miles	Time	Min	Sec	Sec Con	Pace	Miles	Time	Min	Sec	Sec Con	Pace	Miles	Time	Min	Sec	Sec Con	Pace	Miles	Time	Min	Sec	Sec Con	Pace	Miles	Time	Min	Sec	Sec Con	Pace	Miles	Time	Min	Sec	Sec Con	Pace	Miles	Time	Min	Sec	Sec Con	Pace
Sunday			DROPPED								0	#DIV/0!			DROPPED								0	#DIV/0!					0	#DIV/0!	2	00:16:14	16	14	0.233333	8.11667			DROPPED				3.8	00:32:00	32	0	0	8.42105
Monday							6	00:52:16	52	16	0.266667	8.71111							4.2	0:40:12	40	12	0.2	9.57143	6	00:54:29	54	29	0.483333	9.08056	5	00:42:11	42	11	0.183333	8.43667							5.2	0:51:32	51	32	0.533333	9.91026
Tuesday							5.8	00:47:16	47	16	0.266667	8.14943							4	00:34:53	34	53	0.883333	8.72083	6.5	00:47:08	47	8	0.133333	7.25128	1	00:08:30	8	30	0.5	8.5											0	#DIV/0!
Wednesday											0	#DIV/0!							3.6	00:30:11	30	11	0.183333	8.38426					0	#DIV/0!	4	00:35:04	35	4	0.0666667	8.76667							3.1	0:29:44	29	44	0.733333	9.5914
Thursday							3.1	00:25:28	25	28	0.466667	8.21505											0	#DIV/0!	5	00:43:53	43	53	0.883333	8.77667	4	00:35:00	35	0	0	8.75							5.2	00:47:05	47	5	0.0833333	9.05449
Friday							6.1	00:53:01	53	1	0.0166667	8.69126							4.2	00:36:32	36	32	0.533333	8.69841	4.2	00:41:15	41	15	0.25	9.82143					0	#DIV/0!							5.2	00:47:52	47	52	0.866667	9.20513
Saturday							14.8	02:13:08	133	8	0.133333	8.9955							10	01:31:19	91	19	0.316667	9.13167	8.6	01:20:35	80	35	0.583333	9.37016					0	#DIV/0!							12	2:12:05	132	5	0.0833333	11.0069
Total	0		0		0		35.8		310		1.15		0		0		0		26		231		2.11667		30.3		265		2.33333		16		136		0.983333		0		0		0		34.5		338		2.3
					0						311.15						0						233.117						267.333						136.983						0						340.3
	PROEND11						PROEND13						PROEND14						PROEND16						PROEND17						PROEND21						PROEND24						PROEND25
	Miles	Time	Min	Sec	Sec Con	Pace	Miles	Time	Min	Sec	Sec Con	Pace	Miles	Time	Min	Sec	Sec Con	Pace	Miles	Time	Min	Sec	Sec Con	Pace	Miles	Time	Min	Sec	Sec Con	Pace	Miles	Time	Min	Sec	Sec Con	Pace	Miles	Time	Min	Sec	Sec Con	Pace	Miles	Time	Min	Sec	Sec Con	Pace
Sunday					0	#DIV/0!	7.7	01:30:06	90	6	0.1	11.7013	7.7	01:17:46	77	46	0.766667	10.0996					0	#DIV/0!	10	01:29:13	89	13	0.216667	8.92167	13.6	01:47:06	107	6	0.1	7.875	5	00:43:07	43	7	0.116667	8.62333					0	#DIV/0!
Monday	8	01:14:31	74	31	0.516667	9.31458					0	#DIV/0!	4.8	00:36:08	36	8	0.133333	7.52778	2.5	00:18:28	18	28	0.466667	7.38667					0	#DIV/0!	6	00:46:32	46	32	0.533333	7.75556	10	01:23:06	83	6	0.1	8.31	18	02:37:19	157	19	0.316667	8.73981
Tuesday					0	#DIV/0!	4.5	00:43:41	43	41	0.683333	9.70741	2.9	00:23:18	23	18	0.3	8.03448	8	01:02:24	62	24	0.4	7.8	6	00:49:30	49	30	0.5	8.25	10	01:15:10	75	10	0.166667	7.51667	5	00:45:01	45	1	0.0166667	9.00333	10	01:29:06	89	6	0.1	8.91
Wednesday					0	#DIV/0!	3	00:25:02	25	2	0.0333333	8.34444					0	#DIV/0!	5	00:46:12	46	12	0.2	9.24	4	00:30:20	30	20	0.333333	7.58333	8.1	1:01:28	61	28	0.466667	7.58848	5	00:44:07	44	7	0.116667	8.82333	5	00:43:35	43	35	0.583333	8.71667
Thursday	3.3	00:25:41	25	41	0.683333	7.78283	2.1	00:19:08	19	8	0.133333	9.11111					0	#DIV/0!					0	#DIV/0!	5	00:41:00	41	0	0	8.2	6.4	0:45:31	45	31	0.516667	7.11198					0	#DIV/0!	8.2	01:10:08	70	8	0.133333	8.55285
Friday	6	00:56:50	56	50	0.833333	9.47222					0	#DIV/0!					0	#DIV/0!	9	01:18:52	78	52	0.866667	8.76296	2.1	00:17:44	17	44	0.733333	8.44444	10	01:14:55	74	55	0.916667	7.49167					0	#DIV/0!	8	01:06:58	66	58	0.966667	8.37083
Saturday					0	#DIV/0!	30	06:01:44	361	44	0.733333	12.0578	30	05:19:29	319	29	0.483333	10.6494	3.1	00:23:51	23	51	0.85	7.69355	1.9	00:17:21	17	21	0.35	9.13158	5	00:38:11	38	11	0.183333	7.63667	5	00:44:00	44	0	0	8.8					0	#DIV/0!
Total	17.3		155		2.03333		47.3		538		1.68333		45.4		455		1.68333		27.6		227		2.78333		29		243		2.13333		59.1		446		2.88333		30		259		0.35		49.2		425		2.1
					157.033						539.683						456.683						229.783						245.133						448.883						259.35						427.1

## Sheet: Week 7
	PROEND01						PROEND03						PROEND04						PROEND05						PROEND06						PROEND07						PROEND09						PROEND10
	Miles	Time	Min	Sec	Sec Con	Pace	Miles	Time	Min	Sec	Sec Con	Pace	Miles	Time	Min	Sec	Sec Con	Pace	Miles	Time	Min	Sec	Sec Con	Pace	Miles	Time	Min	Sec	Sec Con	Pace	Miles	Time	Min	Sec	Sec Con	Pace	Miles	Time	Min	Sec	Sec Con	Pace	Miles	Time	Min	Sec	Sec Con	Pace
Sunday			DROPPED								0	#DIV/0!			DROPPED								0	#DIV/0!		DROPPED					3.5	00:29:13	29	13	0.216667	8.34762			DROPPED				3.1	00:26:51	26	51	0.85	8.66129
Monday							6.1	00:53:17	53	17	0.283333	8.73497											0	#DIV/0!							3	00:26:11	26	11	0.183333	8.72778											0	#DIV/0!
Tuesday							6.5	00:56:06	56	6	0.1	8.63077											0	#DIV/0!							2	00:16:40	16	40	0.666667	8.33333							6	0:49:49	49	49	0.816667	8.30278
Wednesday											0	#DIV/0!											0	#DIV/0!											0	#DIV/0!							7	1:04:59	64	59	0.983333	9.28333
Thursday							8	01:13:44	73	44	0.733333	9.21667											0	#DIV/0!							4	00:37:00	37	0	0	9.25							9.3	01:30:53	90	53	0.883333	9.7724
Friday							3.5	00:29:52	29	52	0.866667	8.53333											0	#DIV/0!							6	00:52:00	52	0	0	8.66667							5.2	00:52:42	52	42	0.7	10.1346
Saturday							12.6	01:55:48	115	48	0.8	9.19048							26.4	04:04:33	244	33	0.55	9.26326							2	00:16:09	16	9	0.15	8.075							6	0:59:35	59	35	0.583333	9.93056
Total	0		0		0		36.7		326		2.78333		0		0		0		26.4		244		0.55		0		0		0		20.5		176		1.21667		0		0		0		36.6		340		4.81667
					0						328.783						0						244.55						0						177.217						0						344.817
	PROEND11						PROEND13						PROEND14						PROEND16						PROEND17						PROEND21						PROEND24						PROEND25
	Miles	Time	Min	Sec	Sec Con	Pace	Miles	Time	Min	Sec	Sec Con	Pace	Miles	Time	Min	Sec	Sec Con	Pace	Miles	Time	Min	Sec	Sec Con	Pace	Miles	Time	Min	Sec	Sec Con	Pace	Miles	Time	Min	Sec	Sec Con	Pace	Miles	Time	Min	Sec	Sec Con	Pace	Miles	Time	Min	Sec	Sec Con	Pace
Sunday	6.4	00:54:17	54	17	0.283333	8.48177					0	#DIV/0!					0	#DIV/0!					0	#DIV/0!	8	01:13:35	73	35	0.583333	9.19792	12.6	01:44:42	104	42	0.7	8.30952					0	#DIV/0!					0	#DIV/0!
Monday	6.3	00:54:46	54	46	0.766667	8.69312					0	#DIV/0!					0	#DIV/0!	5	00:37:41	37	41	0.683333	7.53667	7	01:02:01	62	1	0.0166667	8.85952	7.2	00:54:49	54	49	0.816667	7.61343	10	01:31:24	91	24	0.4	9.14	21	03:01:48	181	48	0.8	8.65714
Tuesday					0	#DIV/0!	6.3	00:47:52	47	52	0.866667	7.59788	5.9	00:52:08	52	8	0.133333	8.83616	6	00:47:18	47	18	0.3	7.88333	5	00:39:49	39	49	0.816667	7.96333	10.1	01:14:10	74	10	0.166667	7.34323	5	00:44:00	44	0	0	8.8	5.3	00:48:03	48	3	0.05	9.06604
Wednesday					0	#DIV/0!	4	00:31:34	31	34	0.566667	7.89167	4.8	00:35:23	35	23	0.383333	7.37153	4	00:31:32	31	32	0.533333	7.88333					0	#DIV/0!	9	1:09:37	79	37	0.616667	8.8463	8	01:12:04	72	4	0.0666667	9.00833	9.5	01:19:42	79	42	0.7	8.38947
Thursday	8.4	01:11:54	71	54	0.9	8.55952	6.4	00:49:37	49	37	0.616667	7.7526	7.7	00:59:39	59	39	0.65	7.74675					0	#DIV/0!	6	00:52:42	52	42	0.7	8.78333	8.2	0:57:40	57	40	0.666667	7.03252	6	00:51:58	51	58	0.966667	8.66111	10	01:27:04	87	4	0.0666667	8.70667
Friday	5.2	00:49:18	49	18	0.3	9.48077					0	#DIV/0!	3.9	00:32:17	32	17	0.283333	8.27778	7	00:58:53	58	53	0.883333	8.4119					0	#DIV/0!	11	01:23:34	83	34	0.566667	7.59697	4	00:35:52	35	52	0.866667	8.96667	9.3	01:16:11	76	11	0.183333	8.19176
Saturday	5.2	00:43:03	43	3	0.05	8.27885	6.4	00:57:42	57	42	0.7	9.01562	5	00:40:00	40	0	0	8	4	00:31:15	31	15	0.25	7.8125	5	00:44:01	44	1	0.0166667	8.80333	7	00:55:43	55	43	0.716667	7.95952					0	#DIV/0!					0	#DIV/0!
Total	31.5		271		2.3		23.1		184		2.75		27.3		218		1.45		26		204		2.65		31		270		2.13333		65.1		506		4.25		33		293		2.3		55.1		471		1.8
					273.3						186.75						219.45						206.65						272.133						510.25						295.3						472.8

## Sheet: Week 8
	PROEND01						PROEND03						PROEND04						PROEND05						PROEND06						PROEND07						PROEND09						PROEND10
	Miles	Time	Min	Sec	Sec Con	Pace	Miles	Time	Min	Sec	Sec Con	Pace	Miles	Time	Min	Sec	Sec Con	Pace	Miles	Time	Min	Sec	Sec Con	Pace	Miles	Time	Min	Sec	Sec Con	Pace	Miles	Time	Min	Sec	Sec Con	Pace	Miles	Time	Min	Sec	Sec Con	Pace	Miles	Time	Min	Sec	Sec Con	Pace
Sunday			DROPPED								0	#DIV/0!			DROPPED								0	#DIV/0!		DROPPED					2.4	00:20:02	20	2	0.0333333	8.34722			DROPPED								0	#DIV/0!
Monday							6.1	00:57:54	57	54	0.9	9.4918											0	#DIV/0!							4	00:34:08	34	8	0.133333	8.53333							5.2	0:51:34	51	34	0.566667	9.91667
Tuesday							6	00:50:48	50	48	0.8	8.46667							4	00:41:03	41	3	0.05	10.2625							3.2	00:24:00	24	0	0	7.5											0	#DIV/0!
Wednesday							6.1	00:53:33	53	33	0.55	8.77869											0	#DIV/0!							2.6	00:22:46	22	46	0.766667	8.75641											0	#DIV/0!
Thursday							6.2	00:54:58	54	58	0.966667	8.86559							5	00:47:37	47	37	0.616667	9.52333							3	00:25:14	25	14	0.233333	8.41111							5.5	00:54:52	54	52	0.866667	9.97576
Friday											0	#DIV/0!							6.2	00:57:06	57	6	0.1	9.20968							4	00:36:06	36	6	0.1	9.025							5.1	00:51:40	51	40	0.666667	10.1307
Saturday							4	00:33:28	33	28	0.466667	8.36667							4	00:38:11	38	11	0.183333	9.54583											0	#DIV/0!							9	1:28:24	88	24	0.4	9.82222
Total	0		0		0		28.4		247		3.68333		0		0		0		19.2		183		0.95		0		0		0		19.2		161		1.26667		0		0		0		24.8		244		2.5
					0						250.683						0						183.95						0						162.267						0						246.5
	PROEND11						PROEND13						PROEND14						PROEND16						PROEND17						PROEND21						PROEND24						PROEND25
	Miles	Time	Min	Sec	Sec Con	Pace	Miles	Time	Min	Sec	Sec Con	Pace	Miles	Time	Min	Sec	Sec Con	Pace	Miles	Time	Min	Sec	Sec Con	Pace	Miles	Time	Min	Sec	Sec Con	Pace	Miles	Time	Min	Sec	Sec Con	Pace	Miles	Time	Min	Sec	Sec Con	Pace	Miles	Time	Min	Sec	Sec Con	Pace
Sunday					0	#DIV/0!	9.1	01:40:26	100	26	0.433333	11.0366	4.9	00:38:09	38	9	0.15	7.78571					0	#DIV/0!					0	#DIV/0!	15	01:54:10	114	10	0.166667	7.61111	5	00:41:19	41	19	0.316667	8.26333					0	#DIV/0!
Monday	3.7	00:34:23	34	23	0.383333	9.29279					0	#DIV/0!	7.8	00:59:50	59	50	0.833333	7.67094	5.1	00:47:15	47	15	0.25	9.26471	5	00:42:38	42	38	0.633333	8.52667	6.1	00:46:05	46	5	0.0833333	7.55464	5	00:42:59	42	59	0.983333	8.59667	18	02:30:02	150	5	0.0833333	8.33796
Tuesday	5.8	01:08:05	68	5	0.0833333	11.7385	10.1	01:10:36	70	36	0.6	6.9901	19.5	02:26:33	146	33	0.55	7.51538	4	00:35:09	35	9	0.15	8.7875	6	00:51:54	51	54	0.9	8.65	6.5	00:50:54	50	54	0.9	7.83077	10	01:28:02	88	2	0.0333333	8.80333	16	02:15:45	135	45	0.75	8.48438
Wednesday	3.1	00:37:23	37	23	0.383333	12.0591	5	00:36:46	36	46	0.766667	7.35333	11.7	01:32:36	92	36	0.6	7.91453	5	00:44:08	44	8	0.133333	8.82667	5	00:40:32	40	32	0.533333	8.10667					0	#DIV/0!	5	00:42:18	42	18	0.3	8.46	8.7	01:15:45	75	45	0.75	8.7069
Thursday	4.7	00:50:39	50	39	0.65	10.7766	9.5	01:29:19	89	19	0.316667	9.40175	19.6	02:38:15	158	15	0.25	8.07398	2	00:15:25	15	25	0.416667	7.70833	3	00:26:13	26	13	0.216667	8.73889	7	0:56:36	56	36	0.6	8.08571					0	#DIV/0!					0	#DIV/0!
Friday					0	#DIV/0!	4.3	00:35:09	35	9	0.15	8.17442	8.7	01:12:49	72	49	0.816667	8.36973					0	#DIV/0!	3	00:24:18	24	18	0.3	8.1	8.6	01:07:11	67	11	0.183333	7.81202					0	#DIV/0!					0	#DIV/0!
Saturday					0	#DIV/0!	17	02:10:48	130	48	0.8	7.69412	9.6	01:13:43	73	43	0.716667	7.67882					0	#DIV/0!					0	#DIV/0!					0	#DIV/0!					0	#DIV/0!					0	#DIV/0!
Total	17.3		189		1.5		55		460		3.06667		81.8		638		3.91667		16.1		141		0.95		22		183		2.58333		43.2		333		1.93333		25		213		1.63333		42.7		360		1.58333
					190.5						463.067						641.917						141.95						185.583						334.933						214.633						361.583

## Sheet: Week 9
	PROEND01						PROEND03						PROEND04						PROEND05						PROEND06						PROEND07						PROEND09						PROEND10
	Miles	Time	Min	Sec	Sec Con	Pace	Miles	Time	Min	Sec	Sec Con	Pace	Miles	Time	Min	Sec	Sec Con	Pace	Miles	Time	Min	Sec	Sec Con	Pace	Miles	Time	Min	Sec	Sec Con	Pace	Miles	Time	Min	Sec	Sec Con	Pace	Miles	Time	Min	Sec	Sec Con	Pace	Miles	Time	Min	Sec	Sec Con	Pace
Sunday			DROPPED								0	#DIV/0!			DROPPED								0	#DIV/0!		DROPPED									0	#DIV/0!			DROPPED								0	#DIV/0!
Monday							7.5	01:07:49	67	49	0.816667	9.04222											0	#DIV/0!							5	00:47:10	47	10	0.166667	9.43333							5.2	0:49:16	49	16	0.266667	9.47436
Tuesday							6.1	00:49:05	49	5	0.0833333	8.04645							6	00:57:54	57	54	0.9	9.65							4	00:35:00	35	0	0	8.75							9.3	1:32:44	92	44	0.733333	9.97133
Wednesday							6.2	00:55:07	55	7	0.116667	8.88978							6	00:58:06	58	6	0.1	9.68333											0	#DIV/0!							7	1:00:25	60	25	0.416667	8.63095
Thursday							10	01:36:19	96	19	0.316667	9.63167							6.5	00:59:42	59	42	0.7	9.18462							5.5	00:50:00	50	0	0	9.09091							7.3	01:12:40	72	40	0.666667	9.95434
Friday											0	#DIV/0!							5.5	00:54:21	54	21	0.35	9.88182							6	00:56:00	56	0	0	9.33333							5.2	00:49:56	49	56	0.933333	9.60256
Saturday							13.1	01:57:30	117	30	0.5	8.96947							6.4	01:19:04	79	4	0.0666667	12.3542											0	#DIV/0!							3.9	0:35:51	35	51	0.85	9.19231
Total	0		0		0		42.9		384		1.83333		0		0		0		30.4		307		2.11667		0		0		0		20.5		188		0.166667		0		0		0		37.9		357		3.86667
					0						385.833						0						309.117						0						188.167						0						360.867
	PROEND11						PROEND13						PROEND14						PROEND16						PROEND17						PROEND21						PROEND24						PROEND25
	Miles	Time	Min	Sec	Sec Con	Pace	Miles	Time	Min	Sec	Sec Con	Pace	Miles	Time	Min	Sec	Sec Con	Pace	Miles	Time	Min	Sec	Sec Con	Pace	Miles	Time	Min	Sec	Sec Con	Pace	Miles	Time	Min	Sec	Sec Con	Pace	Miles	Time	Min	Sec	Sec Con	Pace	Miles	Time	Min	Sec	Sec Con	Pace
Sunday					0	#DIV/0!					0	#DIV/0!					0	#DIV/0!					0	#DIV/0!					0	#DIV/0!	5.9	00:48:00	48	0	0	8.13559	5	00:42:25	42	25	0.416667	8.48333					0	#DIV/0!
Monday	6.4	01:00:48	60	48	0.8	9.5					0	#DIV/0!	2.9	00:23:20	23	20	0.333333	8.04598	5	00:44:11	44	11	0.183333	8.83667	10.7	01:36:12	96	12	0.2	8.99065					0	#DIV/0!	9.5	01:26:16	86	16	0.266667	9.0807	15.7	02:13:11	123	11	0.183333	7.84607
Tuesday	6.2	01:02:58	62	58	0.966667	10.1559	9.7	01:15:52	75	52	0.866667	7.82131	11.3	01:27:12	87	12	0.2	7.71681	5	00:43:06	43	6	0.1	8.62	8.3	01:12:33	72	33	0.55	8.74096	7.9	01:05:32	65	32	0.533333	8.29536					0	#DIV/0!	6.3	00:51:47	51	47	0.783333	8.21958
Wednesday	3.2	00:24:48	24	48	0.8	7.75	5	00:37:24	37	21	0.35	7.47	7.7	00:59:00	59	0	0	7.66234	7	01:04:32	64	32	0.533333	9.21905	5	00:42:00	42	0	0	8.4	5.7	0:49:28	49	28	0.466667	8.67836					0	#DIV/0!	10.1	01:24:28	84	28	0.466667	8.36304
Thursday	6.7	00:59:14	59	14	0.233333	8.8408	5.1	00:45:53	45	53	0.883333	8.99673	6.7	00:50:15	50	15	0.25	7.5					0	#DIV/0!	5	00:40:19	40	19	0.316667	8.06333	5.2	0:44:12	44	12	0.2	8.5	6.5	00:56:48	56	48	0.8	8.73846	12.5	01:47:49	107	49	0.816667	8.62533
Friday	6.5	01:03:24	63	24	0.4	9.75385					0	#DIV/0!	5.9	00:42:31	42	31	0.516667	7.20621	5	00:45:06	45	6	0.1	9.02	2	00:17:02	17	2	0.0333333	8.51667	4	00:32:09	32	9	0.15	8.0375	11	01:34:17	94	17	0.283333	8.57121	10.1	01:26:15	86	15	0.25	8.5396
Saturday	3.1	00:25:00	25	0	0	8.06452	9	01:10:54	70	54	0.9	7.87778	9.1	01:11:55	71	55	0.916667	7.90293					0	#DIV/0!	3	00:21:47	21	47	0.783333	7.26111	6	00:49:11	49	11	0.183333	8.19722	4	00:33:43	33	43	0.716667	8.42917	7.5	00:58:00	58	0	0	7.73333
Total	32.1		293		3.2		28.8		227		3		43.6		332		2.21667		22		196		0.916667		34		288		1.88333		34.7		287		1.53333		36		311		2.48333		62.2		509		2.5
					296.2						230						334.217						196.917						289.883						288.533						313.483						511.5

## Sheet: Week 10
	PROEND01						PROEND03						PROEND04						PROEND05						PROEND06						PROEND07						PROEND09						PROEND10
	Miles	Time	Min	Sec	Sec Con	Pace	Miles	Time	Min	Sec	Sec Con	Pace	Miles	Time	Min	Sec	Sec Con	Pace	Miles	Time	Min	Sec	Sec Con	Pace	Miles	Time	Min	Sec	Sec Con	Pace	Miles	Time	Min	Sec	Sec Con	Pace	Miles	Time	Min	Sec	Sec Con	Pace	Miles	Time	Min	Sec	Sec Con	Pace
Sunday			DROPPED								0	#DIV/0!			DROPPED								0	#DIV/0!		DROPPED									0	#DIV/0!			DROPPED								0	#DIV/0!
Monday							6.2	00:53:10	53	10	0.166667	8.57527							6.6	0:57:09	57	9	0.15	8.65909											0	#DIV/0!							6.3	0:58:03	58	3	0.05	9.21429
Tuesday							6.1	00:50:37	50	37	0.616667	8.29781											0	#DIV/0!							1.5	00:12:23	12	23	0.383333	8.25556											0	#DIV/0!
Wednesday							5	00:43:15	43	15	0.25	8.65							6	00:56:08	56	8	0.133333	9.35556							3.6	00:30:00	30	0	0	8.33333							5.2	0:47:05	47	5	0.0833333	9.05449
Thursday							4.8	00:48:59	48	59	0.983333	10.2049							5.4	00:54:14	54	14	0.233333	10.0432							1	00:08:11	8	11	0.183333	8.18333							4.1	00:37:06	37	6	0.1	9.04878
Friday											0	#DIV/0!											0	#DIV/0!											0	#DIV/0!							5.7	00:53:04	53	4	0.0666667	9.30994
Saturday											0	#DIV/0!											0	#DIV/0!											0	#DIV/0!							2.5	0:25:07	25	7	0.116667	10.0467
Total	0		0		0		22.1		194		2.01667		0		0		0		18		167		0.516667		0		0		0		6.1		50		0.566667		0		0		0		23.8		220		0.416667
					0						196.017						0						167.517						0						50.5667						0						220.417
	PROEND11						PROEND13						PROEND14						PROEND16						PROEND17						PROEND21						PROEND24						PROEND25
	Miles	Time	Min	Sec	Sec Con	Pace	Miles	Time	Min	Sec	Sec Con	Pace	Miles	Time	Min	Sec	Sec Con	Pace	Miles	Time	Min	Sec	Sec Con	Pace	Miles	Time	Min	Sec	Sec Con	Pace	Miles	Time	Min	Sec	Sec Con	Pace	Miles	Time	Min	Sec	Sec Con	Pace	Miles	Time	Min	Sec	Sec Con	Pace
Sunday					0	#DIV/0!	19	02:46:29	166	29	0.483333	8.76228	19	02:36:51	156	51	0.85	8.25526					0	#DIV/0!					0	#DIV/0!	8	01:06:55	66	55	0.916667	8.36458					0	#DIV/0!					0	#DIV/0!
Monday	7.4	01:44:54	104	54	0.9	14.1757					0	#DIV/0!	4.8	00:36:19	36	19	0.316667	7.56597	4	00:34:38	34	38	0.633333	8.65833	5	00:39:04	39	4	0.0666667	7.81333	7.8	01:03:37	63	37	0.616667	8.15598	7	01:00:56	60	56	0.933333	8.70476	13.2	01:52:01	112	1	0.0166667	8.48611
Tuesday					0	#DIV/0!	6.3	00:56:29	56	29	0.483333	8.96561	5	00:39:00	39	0	0	7.8	4.5	00:40:10	40	10	0.166667	8.92593					0	#DIV/0!	5.9	00:45:42	45	42	0.7	7.74576					0	#DIV/0!	9.2	01:15:46	75	46	0.766667	8.23551
Wednesday	6.5	00:58:20	58	20	0.333333	8.97436					0	#DIV/0!	4.2	00:32:45	32	45	0.75	7.79762	5	00:43:23	43	23	0.383333	8.67667	5.5	00:48:24	48	24	0.4	8.8	7.9	1:01:17	61	17	0.283333	7.75738	7	00:58:57	58	57	0.95	8.42143	10.1	01:21:57	81	57	0.95	8.11386
Thursday	3.5	00:30:00	30	0	0	8.57143					0	#DIV/0!	13.7	01:37:20	97	20	0.333333	7.10462					0	#DIV/0!	5	00:40:13	40	13	0.216667	8.04333	4.8	0:37:38	37	38	0.633333	7.84028	6.2	00:51:02	51	2	0.0333333	8.23118	5.5	00:47:20	47	20	0.333333	8.60606
Friday					0	#DIV/0!					0	#DIV/0!					0	#DIV/0!					0	#DIV/0!	5	00:43:04	43	4	0.0666667	8.61333	3.9	00:29:24	29	24	0.4	7.53846	5.3	00:45:00	45	0	0	8.49057					0	#DIV/0!
Saturday					0	#DIV/0!	5.1	00:46:21	46	21	0.35	9.08824	5.3	00:40:50	40	50	0.833333	7.7044					0	#DIV/0!					0	#DIV/0!					0	#DIV/0!					0	#DIV/0!					0	#DIV/0!
Total	17.4		192		1.23333		30.4		268		1.31667		52		400		3.08333		13.5		117		1.18333		20.5		170		0.75		38.3		301		3.55		25.5		214		1.91667		38		315		2.06667
					193.233						269.317						403.083						118.183						170.75						304.55						215.917						317.067
