# Supplementary material for: Protein Supplementation Throughout 10 Weeks of Progressive Run Training Is Not Beneficial for Time Trial Improvement
Source: Front Nutr. 2018 Nov 1;5:97. doi: 10.3389/fnut.2018.00097 (PMC6230989; doi:10.3389/fnut.2018.00097)
Supplement: Supplementary Table S2 and S3 — Daily training volume for each participant throughout the study. [file Table_3.XLSX]

## Sheet: Week 1
	PROEND026						PROEND028						PROEND030						PROEND031						PROEND032						PROEND033
	Miles	Time	Min	Sec	Sec Con	Pace	Miles	Time	Min	Sec	Sec Con	Pace	Miles	Time	Min	Sec	Sec Con	Pace	Miles	Time	Min	Sec	Sec Con	Pace	Miles	Time	Min	Sec	Sec Con	Pace	Miles	Time	Min	Sec	Sec Con	Pace
Sunday	2.4	00:26:48	26	48	0.8	11.1667	8	01:12:57	72	57	0.95	9.11875	3	00:28:42	28	42	0.7	9.56667	9.01	01:01:47	61	47	0.783333	6.8572					0	#DIV/0!					0	#DIV/0!
Monday					0	#DIV/0!	3	00:30:18	30	18	0.3	10.1					0	#DIV/0!	10	1:01:26	61	26	0.433333	6.14333	3.3	00:33:56	33	56	0.933333	10.2828	1.5	00:14:38	14	38	0.633333	9.75556
Tuesday	5.34	00:51:43	51	43	0.716667	9.68477	3.09	00:24:35	24	35	0.583333	7.95577	3.7	00:35:04	35	4	0.0666667	9.47748	12.01	01:18:25	78	25	0.416667	6.52928	2.94	00:30:04	30	14	0.233333	10.2834	5.21	00:51:00	51	0	0	9.78887
Wednesday					0	#DIV/0!	3	00:33:38	33	38	0.633333	11.2111	4.2	00:37:32	37	32	0.533333	8.93651	13.01	01:25:32	85	32	0.533333	6.57443	6.09	01:03:00	63	0	0	10.3448					0	#DIV/0!
Thursday	2.65	00:26:05	26	5	0.0833333	9.84277	3	00:30:00	30	0	0	10					0	#DIV/0!	9	01:05:25	65	25	0.416667	7.26852					0	#DIV/0!	4.51	00:45:38	45	38	0.633333	10.1183
Friday	6.05	00:55:50	55	50	0.833333	9.22865					0	#DIV/0!	3	00:27:52	27	52	0.866667	9.28889	6	0:42:30	42	30	0.5	7.08333					0	#DIV/0!	3.53	00:34:08	34	8	0.133333	9.6695
Saturday	11.55	01:37:09	97	9	0.15	8.41126					0	#DIV/0!	7.05	01:04:35	64	35	0.583333	9.16076	12.04	01:10:47	70	47	0.783333	5.87901	7.41	01:15:10	75	10	0.166667	10.1439	3.11	00:31:19	31	19	0.316667	10.0697
Total (Miles)	27.99		255	155	2.58333		20.09		189	148	2.46667		20.95		191	165	2.75		71.07		462	232	3.86667		19.74		201	80	1.33333		17.86		175	103	1.71667
Total (Time)					257.583						191.467						193.75						465.867						202.333						176.717
Average (Pace)						9.20269						9.53045						9.24821						6.55504						10.2499						9.89455
Total (Time)

## Sheet: Week 2
	PROEND026						PROEND028						PROEND030						PROEND031						PROEND032						PROEND033
	Miles	Time	Min	Sec	Sec Con	Pace	Miles	Time	Min	Sec	Sec Con	Pace	Miles	Time	Min	Sec	Sec Con	Pace	Miles	Time	Min	Sec	Sec Con	Pace	Miles	Time	Min	Sec	Sec Con	Pace	Miles	Time	Min	Sec	Sec Con	Pace
Sunday					0	#DIV/0!	13.17	01:48:24	108	24	0.4	8.23083	4	00:38:00	38	0	0	9.5	14.01	01:32:12	92	12	0.2	6.58101					0	#DIV/0!	1.58	00:19:51	19	51	0.85	12.5633
Monday					0	#DIV/0!					0	#DIV/0!					0	#DIV/0!	7.26	0:45:00	45	0	0	6.19835	3.18	00:31:18	31	18	0.3	9.84277	6.3	01:00:39	60	39	0.65	9.62698
Tuesday	5.05	00:40:38	40	30	0.5	8.0198					0	#DIV/0!	5	00:45:20	45	20	0.333333	9.06667	11.13	01:15:01	75	1	0.0166667	6.74004					0	#DIV/0!	3.11	00:29:42	29	42	0.7	9.54984
Wednesday					0	#DIV/0!	3	00:28:11	28	11	0.183333	9.39444	3	00:26:47	26	47	0.783333	8.92778	9.59	01:00:01	60	1	0.0166667	6.25826	5.86	01:00:26	60	26	0.433333	10.3129	1.77	00:17:15	17	15	0.25	9.74576
Thursday					0	#DIV/0!	3	00:26:41	26	41	0.683333	8.89444	3	00:27:08	27	8	0.133333	9.04444	11.48	01:15:00	75	0	0	6.5331	5	00:49:00	49	0	0	9.8					0	#DIV/0!
Friday	15.05	02:08:37	128	37	0.616667	8.54596					0	#DIV/0!					0	#DIV/0!	6.99	00:44:25	44	25	0.416667	6.35432					0	#DIV/0!	4.2	00:38:44	38	44	0.733333	9.22222
Saturday	8.31	01:04:17	64	17	0.283333	7.73566	3.06	00:22:46	22	46	0.766667	7.44009	9.36	01:26:56	86	56	0.933333	9.28775	18.72	02:00:01	120	1	0.0166667	6.41115	7.94	01:18:44	78	44	0.733333	9.91604	3.51	00:34:01	34	1	0.0166667	9.69136
Total (Miles)	28.41		232	84	1.4		22.23		184	122	2.03333		24.36		222	131	2.18333		79.18		511	40	0.666667		21.98		218	88	1.46667		20.47		197	192	3.2
Total (Time)					233.4						186.033						224.183						511.667						219.467						200.2
Average (Pace)						8.21542						8.36857						9.20293						6.46207						9.98483						9.78017
Total (Time)

## Sheet: Week 3
	PROEND026						PROEND028						PROEND030						PROEND031						PROEND032						PROEND033
	Miles	Time	Min	Sec	Sec Con	Pace	Miles	Time	Min	Sec	Sec Con	Pace	Miles	Time	Min	Sec	Sec Con	Pace	Miles	Time	Min	Sec	Sec Con	Pace	Miles	Time	Min	Sec	Sec Con	Pace	Miles	Time	Min	Sec	Sec Con	Pace
Sunday					0	#DIV/0!	10	01:32:38	92	38	0.633333	9.26333	5	00:44:54	44	54	0.9	8.98	12.07	01:20:00	80	0	0	6.628					0	#DIV/0!					0	#DIV/0!
Monday					0	#DIV/0!					0	#DIV/0!					0	#DIV/0!	9.83	1:01:44	61	44	0.733333	6.28009	3.54	00:33:49	33	49	0.816667	9.55273	3.11	00:30:56	30	56	0.933333	9.94641
Tuesday	5.03	00:49:01	49	1	0.0166667	9.74486	3	00:34:39	34	39	0.65	11.55	5	00:45:09	45	9	0.15	9.03	10.61	01:15:01	75	1	0.0166667	7.07037					0	#DIV/0!	4.01	00:40:40	40	40	0.666667	10.1413
Wednesday	5.05	00:41:31	41	31	0.516667	8.22112	4.08	00:43:03	43	3	0.05	10.5515	5	00:43:35	43	35	0.583333	8.71667	9.3	01:00:00	60	0	0	6.45161	5.09	00:44:27	44	27	0.45	8.73281	3.51	00:33:57	33	57	0.95	9.67236
Thursday	11.07	01:28:20	88	20	0.333333	7.97952					0	#DIV/0!					0	#DIV/0!	11.32	01:15:02	75	2	0.0333333	6.62839	2	00:17:58	17	58	0.966667	8.98333	7.04	01:10:21	70	21	0.35	9.9929
Friday	5.05	00:43:06	43	6	0.1	8.53465	3.51	00:30:59	30	59	0.983333	8.82716	4.22	00:38:15	38	15	0.25	9.06398	18.33	02:00:01	120	1	0.0166667	6.54755	4	00:35:15	35	15	0.25	8.8125	2.53	00:23:53	23	53	0.883333	9.44005
Saturday					0	#DIV/0!	3.51	00:27:55	27	55	0.916667	7.95347	8	01:12:42	72	42	0.7	9.0875	8.08	01:00:00	60	0	0	7.42574	9.38	01:29:05	89	5	0.0833333	9.49716	3.1	00:31:00	31	0	0	10
Total (Miles)	26.2		221	58	0.966667		24.1		226	194	3.23333		27.22		242	155	2.58333		79.54		531	48	0.8		24.01		218	154	2.56667		23.3		227	227	3.78333
Total (Time)					221.967						229.233						244.583						531.8						220.567						230.783
Average (Pace)						8.47201						9.51176						8.98543						6.68594						9.18645						9.90486
Total (Time)

## Sheet: Week 4
	PROEND026						PROEND028						PROEND030						PROEND031						PROEND032						PROEND033
	Miles	Time	Min	Sec	Sec Con	Pace	Miles	Time	Min	Sec	Sec Con	Pace	Miles	Time	Min	Sec	Sec Con	Pace	Miles	Time	Min	Sec	Sec Con	Pace	Miles	Time	Min	Sec	Sec Con	Pace	Miles	Time	Min	Sec	Sec Con	Pace
Sunday	5.05	00:43:47	43	47	0.783333	8.66997	8.01	01:25:05	85	5	0.0833333	10.6221					0	#DIV/0!	12.27	01:14:48	74	48	0.8	6.09617					0	#DIV/0!	3.18	00:30:10	30	10	0.166667	9.48637
Monday					0	#DIV/0!					0	#DIV/0!	4	00:35:24	35	24	0.4	8.85	8.67	1:00:03	60	3	0.05	6.92618	4	00:38:00	38	0	0	9.5	4.26	00:41:05	41	5	0.0833333	9.64397
Tuesday	5.5	00:53:01	53	1	0.0166667	9.63939					0	#DIV/0!	4	00:34:41	34	41	0.683333	8.67083	11.33	01:15:00	75	0	0	6.61959					0	#DIV/0!	2.5	00:22:26	22	26	0.433333	8.97333
Wednesday					0	#DIV/0!	3	00:31:23	31	23	0.383333	10.4611					0	#DIV/0!	9.34	00:57:32	57	32	0.533333	6.15989					0	#DIV/0!	3.1	00:30:08	30	8	0.133333	9.72043
Thursday	6.11	00:49:13	49	13	0.216667	8.0551	3.01	00:27:16	27	16	0.266667	9.05869					0	#DIV/0!	11.36	01:15:02	75	2	0.0333333	6.60505	4.52	00:45:05	45	5	0.0833333	9.97419	3.11	00:28:51	28	51	0.85	9.27653
Friday					0	#DIV/0!					0	#DIV/0!	5	00:47:24	47	24	0.4	9.48	6.58	00:45:00	45	0	0	6.83891	3.1	00:33:09	33	9	0.15	10.6935	5.51	00:54:27	54	27	0.45	9.88203
Saturday	19.7	02:54:46	174	46	0.766667	8.8714	6.2	00:59:54	59	54	0.9	9.66129	9	01:24:47	84	47	0.783333	9.42037	18.6	02:00:35	120	35	0.583333	6.48297	7.45	01:15:42	75	42	0.7	10.1611					0	#DIV/0!
Total (Miles)	36.36		319	107	1.78333		20.22		202	98	1.63333		22		200	136	2.26667		78.15		506	120	2		19.07		191	56	0.933333		21.66		205	127	2.11667
Total (Time)					320.783						203.633						202.267						508						191.933						207.117
Average (Pace)						8.82242						10.0709						9.19394						6.50032						10.0647						9.56217
Total (Time)

## Sheet: Week 5
	PROEND026						PROEND028						PROEND030						PROEND031						PROEND032						PROEND033
	Miles	Time	Min	Sec	Sec Con	Pace	Miles	Time	Min	Sec	Sec Con	Pace	Miles	Time	Min	Sec	Sec Con	Pace	Miles	Time	Min	Sec	Sec Con	Pace	Miles	Time	Min	Sec	Sec Con	Pace	Miles	Time	Min	Sec	Sec Con	Pace
Sunday					0	#DIV/0!	12	01:55:08	115	8	0.133333	9.59444	2	00:18:36	18	36	0.6	9.3	9.55	01:00:00	60	0	0	6.28272	3.4	00:30:55	30	55	0.916667	9.09314	3.1	00:29:58	29	58	0.966667	9.66667
Monday					0	#DIV/0!					0	#DIV/0!	3	00:24:59	24	59	0.983333	8.32778	8.68	1:00:01	60	1	0.0166667	6.91436	5	00:44:40	44	40	0.666667	8.93333	4.02	00:38:05	38	5	0.0833333	9.47347
Tuesday	5.6	00:46:20	46	20	0.333333	8.27381	4	00:35:58	35	58	0.966667	8.99167	6	00:52:49	52	49	0.816667	8.80278	13.73	01:30:01	90	1	0.0166667	6.5562	4.42	00:43:10	43	10	0.166667	9.76621	5.2	00:53:00	53	0	0	10.1923
Wednesday					0	#DIV/0!	4	00:29:14	29	14	0.233333	7.30833					0	#DIV/0!	14	01:30:18	90	18	0.3	6.45	5	00:43:00	43	0	0	8.6	6.4	01:03:00	63	0	0	9.84375
Thursday	11.45	01:33:02	93	2	0.0333333	8.12518					0	#DIV/0!	5	00:47:11	47	11	0.183333	9.43667	8.43	01:00:01	60	1	0.0166667	7.11941	1.97	00:17:30	17	30	0.5	8.88325	3.1	00:29:44	29	44	0.733333	9.5914
Friday					0	#DIV/0!	4	00:31:30	31	30	0.5	7.875	4	00:35:16	35	16	0.266667	8.81667	9.26	00:59:03	59	3	0.05	6.37689	4	00:40:00	40	0	0	10	2.01	00:18:31	18	31	0.516667	9.21227
Saturday	14.06	01:56:26	116	26	0.433333	8.28118	3	00:30:00	30	0	0	10	10	01:32:13	92	13	0.216667	9.22167	19.13	02:00:02	120	2	0.0333333	6.27461	6.15	01:03:41	63	10	0.166667	10.271					0	#DIV/0!
Total (Miles)	31.11		255	48	0.8		27		240	110	1.83333		30		268	184	3.06667		82.78		539	26	0.433333		29.94		280	145	2.41667		23.83		230	138	2.3
Total (Time)					255.8						241.833						271.067						539.433						282.417						232.3
Average (Pace)						8.22244						8.95679						9.03556						6.51647						9.43275						9.74822
Total (Time)

## Sheet: Week 6
	PROEND026						PROEND028						PROEND030						PROEND031						PROEND032						PROEND033
	Miles	Time	Min	Sec	Sec Con	Pace	Miles	Time	Min	Sec	Sec Con	Pace	Miles	Time	Min	Sec	Sec Con	Pace	Miles	Time	Min	Sec	Sec Con	Pace	Miles	Time	Min	Sec	Sec Con	Pace	Miles	Time	Min	Sec	Sec Con	Pace
Sunday					0	#DIV/0!	13.1	02:07:28	127	28	0.466667	9.73028	4	00:34:42	34	42	0.7	8.675	11.3	01:15:00	75	0	0	6.63717					0	#DIV/0!			DROPPED		0	#VALUE!
Monday	5.05	00:42:23	42	23	0.383333	8.39274					0	#DIV/0!					0	#DIV/0!	8.61	1:00:01	60	1	0.0166667	6.97058	4.2	00:39:53	39	53	0.883333	9.49603					0	#DIV/0!
Tuesday	5	00:43:21	43	21	0.35	8.67	5	00:47:25	47	25	0.416667	9.48333	6.49	00:58:07	58	7	0.116667	8.9548	19.07	01:59:58	119	58	0.966667	6.29086	6.21	01:01:53	61	53	0.883333	9.96511					0	#DIV/0!
Wednesday					0	#DIV/0!	5	00:38:33	38	33	0.55	7.71	3	00:27:54	27	54	0.9	9.3	14.31	01:30:04	90	4	0.0666667	6.29397	5	00:50:00	50	0	0	10					0	#DIV/0!
Thursday	6.3	00:49:52	49	52	0.866667	7.91534					0	#DIV/0!	5.6	00:50:24	50	24	0.4	9	8	00:52:44	52	44	0.733333	6.59167	2.79	00:28:08	28	8	0.133333	10.0836					0	#DIV/0!
Friday	5.05	00:40:54	40	54	0.9	8.09901	3	00:28:29	28	29	0.483333	9.49444	4	00:34:23	34	23	0.383333	8.59583	8.18	01:00:01	60	1	0.0166667	7.337					0	#DIV/0!					0	#DIV/0!
Saturday	13.33	01:59:39	119	39	0.65	8.97599	4	00:33:28	33	23	0.383333	8.34583	10	01:32:23	92	23	0.383333	9.23833	11.21	01:10:55	70	55	0.916667	6.3262	9.04	01:34:16	94	16	0.266667	10.4277					0	#DIV/0!
Total (Miles)	34.73		293	189	3.15		30.1		273	138	2.3		33.09		295	173	2.88333		80.68		526	163	2.71667		27.24		272	130	2.16667		0		0	0	0
Total (Time)					296.15						275.3						297.883						528.717						274.167						0
Average (Pace)						8.52721						9.14618						9.00222						6.55326						10.0649						#DIV/0!
Total (Time)

## Sheet: Week 7
	PROEND026						PROEND028						PROEND030						PROEND031						PROEND032						PROEND033
	Miles	Time	Min	Sec	Sec Con	Pace	Miles	Time	Min	Sec	Sec Con	Pace	Miles	Time	Min	Sec	Sec Con	Pace	Miles	Time	Min	Sec	Sec Con	Pace	Miles	Time	Min	Sec	Sec Con	Pace	Miles	Time	Min	Sec	Sec Con	Pace
Sunday					0	#DIV/0!	12	02:00:00	120	0	0	10	6	00:53:54	53	54	0.9	8.98333	20.1	02:05:03	125	3	0.05	6.22139					0	#DIV/0!			DROPPED		0	#VALUE!
Monday	3.4	00:27:10	27	10	0.166667	7.9902	3	00:29:54	29	54	0.9	9.96667	5	00:43:18	43	18	0.3	8.66	8.8	1:00:02	60	2	0.0333333	6.82197	5.54	00:52:48	52	48	0.8	9.53069					0	#DIV/0!
Tuesday	5.27	00:50:16	50	16	0.266667	9.53827	3.14	00:25:03	25	3	0.05	7.97771					0	#DIV/0!	14.1	01:30:00	90	0	0	6.38298	3.1	00:29:48	29	48	0.8	9.6129					0	#DIV/0!
Wednesday	5.25	00:39:25	39	25	0.416667	7.50794					0	#DIV/0!	6	00:56:00	56	0	0	9.33333	8.31	01:00:01	60	1	0.0166667	7.22222	7.22	01:12:15	72	15	0.25	10.0069					0	#DIV/0!
Thursday	6.06	00:48:46	48	46	0.766667	8.0473					0	#DIV/0!	3	00:27:04	27	4	0.0666667	9.02222	18.25	02:00:01	120	1	0.0166667	6.57626	4.35	00:39:57	39	57	0.95	9.18391					0	#DIV/0!
Friday	6.03	00:47:02	47	2	0.0333333	7.79989	2	00:20:00	20	0	0	10	3	00:26:43	26	43	0.716667	8.90556	8.97	01:00:00	60	0	0	6.68896	3.1	00:31:00	31	0	0	10					0	#DIV/0!
Saturday	13.1	01:45:21	105	21	0.35	8.04198	13.29	01:45:44	105	44	0.733333	7.95586	13.23	02:06:59	126	59	0.983333	9.59814	20.15	02:00:01	120	1	0.0166667	5.95616	7.45	01:14:00	74	0	0	9.93289					0	#DIV/0!
Total (Miles)	39.11		316	120	2		33.43		299	101	1.68333		36.23		331	178	2.96667		98.68		635	8	0.133333		30.76		297	168	2.8		0		0	0	0
Total (Time)					318						300.683						333.967						635.133						299.8						0
Average (Pace)						8.13091						8.99442						9.21796						6.43629						9.74642						#DIV/0!
Total (Time)

## Sheet: Week 8
	PROEND026						PROEND028						PROEND030						PROEND031						PROEND032						PROEND033
	Miles	Time	Min	Sec	Sec Con	Pace	Miles	Time	Min	Sec	Sec Con	Pace	Miles	Time	Min	Sec	Sec Con	Pace	Miles	Time	Min	Sec	Sec Con	Pace	Miles	Time	Min	Sec	Sec Con	Pace	Miles	Time	Min	Sec	Sec Con	Pace
Sunday	6.01	00:48:52	48	52	0.866667	8.13089					0	#DIV/0!					0	#DIV/0!	15.61	01:40:01	100	1	0.0166667	6.40722					0	#DIV/0!			DROPPED		0	#VALUE!
Monday					0	#DIV/0!	3.2	00:36:44	36	44	0.733333	11.4792	4	00:40:43	40	43	0.716667	10.1792	9.01	1:00:30	60	30	0.5	6.71476					0	#DIV/0!					0	#DIV/0!
Tuesday	6.76	01:05:19	65	19	0.316667	9.66223	4	00:42:56	42	56	0.933333	10.7333	4	00:34:40	34	40	0.666667	8.66667	9.79	01:02:49	62	49	0.816667	6.41641	5.27	00:48:21	48	21	0.35	9.17457					0	#DIV/0!
Wednesday					0	#DIV/0!	5	00:54:43	54	43	0.716667	10.9433	5	00:44:59	44	59	0.983333	8.99667	8.75	01:00:02	60	2	0.0333333	6.86095	2.02	00:15:43	15	43	0.716667	7.78053					0	#DIV/0!
Thursday	6.36	00:53:24	53	24	0.4	8.39623	4	00:36:33	36	33	0.55	9.1375	4	00:37:22	37	22	0.366667	9.34167	12.23	01:20:00	80	0	0	6.54129	5.57	00:56:20	56	20	0.333333	10.1137					0	#DIV/0!
Friday					0	#DIV/0!	6	00:50:29	50	29	0.483333	8.41389	4	00:36:27	36	27	0.45	9.1125	7.94	00:52:56	52	56	0.933333	6.66667	3.1	00:32:00	32	0	0	10.3226					0	#DIV/0!
Saturday	8.5	01:16:30	76	30	0.5	9	3	00:35:43	35	43	0.716667	11.9056	7	01:09:57	69	57	0.95	9.99286	18.66	02:00:03	120	3	0.05	6.43355	8.38	01:19:14	79	14	0.233333	9.45505					0	#DIV/0!
Total (Miles)	27.63		242	125	2.08333		25.2		253	248	4.13333		28		260	248	4.13333		81.99		534	141	2.35		24.34		230	98	1.63333		0		0	0	0
Total (Time)					244.083						257.133						264.133						536.35						231.633						0
Average (Pace)						8.834						10.2037						9.43333						6.54165						9.51657						#DIV/0!
Total (Time)

## Sheet: Week 9
	PROEND026						PROEND028						PROEND030						PROEND031						PROEND032						PROEND033
	Miles	Time	Min	Sec	Sec Con	Pace	Miles	Time	Min	Sec	Sec Con	Pace	Miles	Time	Min	Sec	Sec Con	Pace	Miles	Time	Min	Sec	Sec Con	Pace	Miles	Time	Min	Sec	Sec Con	Pace	Miles	Time	Min	Sec	Sec Con	Pace
Sunday	10.03	01:21:12	81	12	0.2	8.09571	10	01:34:58	94	58	0.966667	9.49667	5	00:47:39	47	39	0.65	9.53	11.04	01:15:02	75	2	0.0333333	6.7965					0	#DIV/0!			DROPPED		0	#VALUE!
Monday					0	#DIV/0!	3	00:30:38	30	38	0.633333	10.2111	4	00:37:26	37	26	0.433333	9.35833	9.38	1:00:03	60	3	0.05	6.40192	4.43	00:45:12	45	12	0.2	10.2032					0	#DIV/0!
Tuesday	5.09	00:47:55	47	55	0.916667	9.41388	3.18	00:28:09	28	9	0.15	8.8522					0	#DIV/0!	13.55	01:30:01	90	1	0.0166667	6.6433	5.58	00:55:05	55	5	0.0833333	9.87157					0	#DIV/0!
Wednesday	6.06	00:49:40	49	40	0.666667	8.19582	7.02	00:58:45	58	45	0.75	8.36895	7	01:14:48	74	48	0.8	10.6857	19.01	02:00:14	120	14	0.233333	6.32474	6.21	01:01:40	61	40	0.666667	9.93022					0	#DIV/0!
Thursday	6.01	00:46:39	46	39	0.65	7.76206					0	#DIV/0!	7	01:11:25	71	25	0.416667	10.2024					0	#DIV/0!					0	#DIV/0!					0	#DIV/0!
Friday					0	#DIV/0!	3.1	00:27:11	27	11	0.183333	8.76882	7	01:13:07	73	7	0.116667	10.4452	9.16	01:00:01	60	1	0.0166667	6.55204	8.69	01:27:21	87	21	0.35	10.0518					0	#DIV/0!
Saturday	15.41	02:08:14	128	14	0.233333	8.32144	11	01:40:32	100	32	0.533333	9.13939	10	01:32:19	92	19	0.316667	9.23167	16	01:32:41	92	41	0.683333	5.79271	8.69	01:34:00	94	0	0	10.817					0	#DIV/0!
Total (Miles)	42.6		351	160	2.66667		37.3		337	193	3.21667		40		394	164	2.73333		78.14		497	62	1.03333		33.6		342	78	1.3		0		0	0	0
Total (Time)					353.667						340.217						396.733						498.033						343.3						0
Average (Pace)						8.30203						9.12109						9.91833						6.3736						10.2173						#DIV/0!
Total (Time)

## Sheet: Week 10
	PROEND026						PROEND028						PROEND030						PROEND031						PROEND032						PROEND033
	Miles	Time	Min	Sec	Sec Con	Pace	Miles	Time	Min	Sec	Sec Con	Pace	Miles	Time	Min	Sec	Sec Con	Pace	Miles	Time	Min	Sec	Sec Con	Pace	Miles	Time	Min	Sec	Sec Con	Pace	Miles	Time	Min	Sec	Sec Con	Pace
Sunday					0	#DIV/0!					0	#DIV/0!					0	#DIV/0!	21.6	02:20:16	140	16	0.266667	6.49383	5.53	00:53:59	53	59	0.983333	9.7619			DROPPED		0	#VALUE!
Monday					0	#DIV/0!	3.02	00:29:03	29	3	0.05	9.61921	3	00:23:11	23	11	0.183333	7.72778	9.01	1:02:41	62	41	0.683333	6.95708	7.1	01:05:50	65	50	0.833333	9.2723					0	#DIV/0!
Tuesday	6.01	00:57:50	57	50	0.833333	9.62285	4.09	00:35:55	35	55	0.916667	8.78158	4	00:37:24	37	24	0.4	9.35	10.6	01:02:07	62	7	0.116667	5.86006					0	#DIV/0!					0	#DIV/0!
Wednesday					0	#DIV/0!	4	00:33:08	33	8	0.133333	8.28333	3.02	00:30:24	30	24	0.4	10.0662	9.01	00:58:24	58	24	0.4	6.48169	3.63	00:33:52	33	52	0.866667	9.32966					0	#DIV/0!
Thursday	6.01	00:51:17	51	17	0.283333	8.533	3	00:33:26	33	26	0.433333	11.1444	4.01	00:41:05	41	5	0.0833333	10.2452	13	01:27:19	87	19	0.316667	6.71667	3.2	00:28:40	28	40	0.666667	8.95833					0	#DIV/0!
Friday	3.1	00:25:29	25	29	0.483333	8.22043	5	00:45:59	45	59	0.983333	9.19667	4	00:37:59	37	59	0.983333	9.49583	11.06	01:06:56	66	56	0.933333	6.05184	3.72	00:35:12	35	12	0.2	9.46237					0	#DIV/0!
Saturday	10.08	01:24:40	84	40	0.666667	8.39947	3	00:29:51	29	51	0.85	9.95	6.01	00:56:52	56	52	0.866667	9.46201	18	01:58:55	118	55	0.916667	6.60648					0	#DIV/0!					0	#DIV/0!
Total (Miles)	25.2		217	136	2.26667		22.11		204	202	3.36667		24.04		224	175	2.91667		92.28		593	218	3.63333		23.18		214	213	3.55		0		0	0	0
Total (Time)					219.267						207.367						226.917						596.633						217.55						0
Average (Pace)						8.70106						9.37886						9.43913						6.46547						9.38525						#DIV/0!
Total (Time)
