# Supplementary material for: Protein Supplementation Throughout 10 Weeks of Progressive Run Training Is Not Beneficial for Time Trial Improvement
Source: Front Nutr. 2018 Nov 1;5:97. doi: 10.3389/fnut.2018.00097 (PMC6230989; doi:10.3389/fnut.2018.00097)
Supplement: Supplementary Table S4 — Blood cell differential data. [file Table_4.XLSX]

## Sheet: Table S4 - Blood Measurements
				WBC		NEUT		LYMPH		MONO		RBC		HGB		HCT			WBC	White Blood Cell
Subject ID	Gender	Group	VO2max	Pre	Post	Pre	Post	Pre	Post	Pre	Post	Pre	Post	Pre	Post	Pre	Post		NEUT	Neutrophil
PROEND01	Female	PLA	44.4	6	6.5	3.6	3.5	1.9	2.2	0.4	0.6	4.18	4.01	13.5	13.3	40.1	39		LYMPH	Lymphocytes
PROEND02	Female	PRO	44.9	5.3	4.1	2.8	2.3	1.8	1.4	0.5	0.4	4.03	3.95	12.5	13.1	36.5	38.2		MONO	Monocytes
PROEND03	Male	PRO	58.9	7	7	4.4	4.6	1.9	1.7	0.7	0.6	4.99	5.11	14.8	15.3	43.9	44.8		RBC	Red Blood Cells
PROEND04	Female	PRO	48.6	6.6	*	3.8	*	2.1	*	0.5	*	4.06	*	12.3	*	36.8	*		HGB	Hemoglobin
PROEND05	Male	PLA	52.2	9.7	7	6.9	*	2.3	*	0.5	*	4.97	4.82	15.3	15.1	43.7	42.5		HCT	Hematocrit
PROEND06	Female	PRO	55.7	3.3	4.1	1.1	1.6	1.6	1.9	0.3	0.3	4.28	4.53	13.7	14.5	40.1	42.3
PROEND07	Male	PRO	60.9	6.5	6	4	3.4	1.8	1.6	0.4	0.6	4.86	4.72	14.7	14.5	43	41.8
PROEND08	Male	PLA	51.1	8.2	6.8	5.2	4	2	1.9	0.8	0.7	4.57	4.66	13.4	13.9	40	40.6
PROEND09	Female	PLA	46	7.5	6.8	5	4.1	1.8	2	0.5	0.3	4.62	4.43	13.5	13.2	39.5	39.1
PROEND10	Male	PLA	73	3.9	6.1	1.5	3.2	1.8	2.2	0.4	0.6	4.33	4.59	13.8	14.7	40.8	42.1
PROEND11	Male	PRO	49.2	6.1	6.4	3.2	3.4	1.5	1.4	0.7	0.6	4.48	5	13.9	15.3	40	44.4
PROEND12	Male	PLA	48.2	6.5	5.9	3.7	3.5	2	1.6	0.6	0.6	4.8	4.65	11.9	12.5	36.9	38.1
PROEND13	Male	PRO	57.1	3.9	4.1	1.7	2.3	1.7	1.4	0.4	0.3	4.26	4.28	14.1	14.2	39.8	40.3
PROEND14	Male	PLA	58.9	4.3	5.4	2.4	3	1.4	1.7	0.5	0.6	4.7	4.48	13.7	13.1	41	38.7
PROEND15	Female	PRO	43.5	9.4	4.6	7.3	2.8	1.7	1.3	0.3	0.4	4.58	4.55	13.3	13.3	39.9	40.2
PROEND16	Male	PRO	70.6	8.4	6	6.3	3.7	1.3	1.7	0.5	0.4	4.97	4.82	14.7	14.3	43.4	42.2
PROEND17	Female	PLA	46.1	6.2	5.2	4.2	3	1.6	1.6	0.3	0.3	4.28	3.87	12.6	10.6	37.6	32.7
